# Supplementary material for: Therapeutic Effects of Naringin in Rheumatoid Arthritis: Network Pharmacology and Experimental Validation
Source: Front Pharmacol. 2021 May 14;12:672054. doi: 10.3389/fphar.2021.672054 (PMC8160516; doi:10.3389/fphar.2021.672054)
Supplement: Supplementary file 1 [file Table1.XLS]

## Sheet: Biological Process
Category	Term	Count	%	PValue	Genes	List Total	Pop Hits	Pop Total	Fold Enrichment	Bonferroni	Benjamini	FDR
GOTERM_BP_DIRECT	GO:0042493~response to drug	24	24.2424	1.51419e-19	SREBF1, CDKN1A, JUN, SRD5A1, VEGFC, LPL, TNFRSF11B, CYBA, FOS, PTGS2, RELA, COL1A1, IL6, LGALS1, IFNG, CCND1, RPS6KB1, LCK, CASP3, BCL2, CDK1, ABL1, PPARG, PPARGC1A	99	304	16792	13.3907	2.91027e-16	2.90875e-16	2.63166e-16
GOTERM_BP_DIRECT	GO:0048661~positive regulation of smooth muscle cell proliferation	12	12.1212	4.06975e-14	BMP4, IL6, JUN, RPS6KB1, CCL5, AKR1B1, CYBA, PTGS2, TNF, FGF2, PPARGC1A, EGFR	99	60	16792	33.9232	7.83122e-11	3.909e-11	3.53662e-11
GOTERM_BP_DIRECT	GO:0006954~inflammatory response	20	20.202	5.66545e-13	CSF1R, CXCL8, CXCR4, TNFRSF11B, CYBA, FOS, TACR1, PTGS2, CXCL2, TNF, PIK3CG, RELA, BMP2, IL6, CXCL12, IL1B, CCL5, ADORA1, SPP1, NOX4	99	379	16792	8.95072	1.0889e-09	3.62778e-10	3.28219e-10
GOTERM_BP_DIRECT	GO:0043066~negative regulation of apoptotic process	20	20.202	1.39425e-11	NQO1, CSF1R, CDKN1A, SMAD3, PIK3R1, MMP9, EGFR, RELA, BMP4, NFKBIA, IL6, MAPK8, RPS6KB1, CASP3, LEP, UCP2, ADORA1, BCL2, CDK1, TIMP1	99	455	16792	7.45566	2.67973e-08	6.69587e-09	6.058e-09
GOTERM_BP_DIRECT	GO:0001666~response to hypoxia	14	14.1414	2.18556e-11	SMAD3, ADIPOQ, VEGFC, CXCR4, CYBA, DPP4, BMP2, CXCL12, CASP3, LEP, UCP2, CASP1, ADORA1, NOX4	99	172	16792	13.806	4.20065e-08	8.39691e-09	7.597e-09
GOTERM_BP_DIRECT	GO:0071407~cellular response to organic cyclic compound	10	10.101	5.33301e-11	NFKBIA, BMP2, LGALS1, CASP8, RPS6KB1, CCL5, IL1B, CASP3, CYBA, TNF	99	59	16792	28.7485	1.025e-07	1.70745e-08	1.54479e-08
GOTERM_BP_DIRECT	GO:0045429~positive regulation of nitric oxide biosynthetic process	9	9.09091	1.23343e-10	IL6, SMAD3, IFNG, IL1B, INSR, PTGS2, ESR1, TNF, EGFR	99	43	16792	35.5011	2.37066e-07	3.38489e-08	3.06243e-08
GOTERM_BP_DIRECT	GO:0071260~cellular response to mechanical stimulus	10	10.101	2.98436e-10	COL1A1, MAPK8, CASP8, IL1B, CHEK1, CASP1, CYBA, FADD, PTGS2, EGFR	99	71	16792	23.8896	5.73594e-07	7.1662e-08	6.48352e-08
GOTERM_BP_DIRECT	GO:0032869~cellular response to insulin stimulus	10	10.101	6.28163e-10	PARP1, IRS1, SRD5A1, INSR, UCP2, ADIPOQ, PPARG, SLC2A4, PIK3R1, PCK1	99	77	16792	22.0281	1.20733e-06	1.34078e-07	1.21305e-07
GOTERM_BP_DIRECT	GO:0051897~positive regulation of protein kinase B signaling	10	10.101	1.38624e-09	IL6, GPX1, LEP, INSR, TNFSF11, NOX4, TNF, FGF2, EGFR, PIK3CG	99	84	16792	20.1924	2.66435e-06	2.66297e-07	2.40929e-07
GOTERM_BP_DIRECT	GO:0007568~aging	12	12.1212	3.16209e-09	SREBF1, NQO1, IL6, JUN, RPS6KB1, UCP2, FOS, TIMP1, PCK1, FGF2, PPARGC1A, RELA	99	165	16792	12.3357	6.07753e-06	5.46969e-07	4.94863e-07
GOTERM_BP_DIRECT	GO:0001934~positive regulation of protein phosphorylation	11	11.1111	3.41678e-09	BMP4, CSF1R, BMP2, CCND1, IL1B, INSR, ADIPOQ, ABL1, TNF, MMP9, EGFR	99	127	16792	14.6912	6.56702e-06	5.46969e-07	4.94863e-07
GOTERM_BP_DIRECT	GO:0070374~positive regulation of ERK1 and ERK2 cascade	12	12.1212	5.87418e-09	BMP4, CSF1R, NRP1, IL6, BMP2, JUN, CCL5, ABL1, NOX4, TNF, FGF2, EGFR	99	175	16792	11.6308	1.12901e-05	8.68023e-07	7.85332e-07
GOTERM_BP_DIRECT	GO:0045893~positive regulation of transcription, DNA-templated	18	18.1818	6.65118e-09	JUN, SMAD3, INSR, FOS, FGF2, ESR1, TNF, RELA, BMP4, COL1A1, BMP2, IL6, CCNE1, IL1B, CDK2, MAPK1, PPARG, PPARGC1A	99	515	16792	5.92833	1.27835e-05	9.12637e-07	8.25697e-07
GOTERM_BP_DIRECT	GO:0071356~cellular response to tumor necrosis factor	10	10.101	1.5439e-08	COL1A1, IL6, FABP4, CXCL8, CCL5, CYBA, SLC2A4, PCK1, PPARGC1A, RELA	99	110	16792	15.4197	2.96734e-05	1.97723e-06	1.78887e-06
GOTERM_BP_DIRECT	GO:0006919~activation of cysteine-type endopeptidase activity involved in apoptotic process	9	9.09091	2.7716e-08	SMAD3, CASP8, LCK, CASP3, CASP1, BAX, PPARG, FADD, TNF	99	83	16792	18.3921	5.32687e-05	3.32765e-06	3.01065e-06
GOTERM_BP_DIRECT	GO:0009636~response to toxic substance	9	9.09091	3.34948e-08	NQO1, CDKN1A, RPS6KB1, CCL5, BCL2, CDK1, BAX, MAPK1, FOS	99	85	16792	17.9594	6.43748e-05	3.78491e-06	3.42435e-06
GOTERM_BP_DIRECT	GO:0032496~response to lipopolysaccharide	11	11.1111	4.01273e-08	JUN, CASP8, RPS6KB1, CASP3, CASP1, ACP5, TNFRSF11B, FOS, PCK1, PTGS2, CXCL2	99	164	16792	11.3767	7.71218e-05	4.28248e-06	3.87452e-06
GOTERM_BP_DIRECT	GO:1902895~positive regulation of pri-miRNA transcription from RNA polymerase II promoter	6	6.06061	8.83453e-08	BMP4, BMP2, JUN, SMAD3, FOS, RELA	99	20	16792	50.8848	0.000169785	8.93218e-06	8.08127e-06
GOTERM_BP_DIRECT	GO:0001938~positive regulation of endothelial cell proliferation	8	8.08081	1.49024e-07	BMP4, NRP1, BMP2, JUN, CXCL12, VEGFC, CYBA, FGF2	99	69	16792	19.6656	0.000286383	1.43137e-05	1.29502e-05
GOTERM_BP_DIRECT	GO:0045944~positive regulation of transcription from RNA polymerase II promoter	22	22.2222	1.74034e-07	SREBF1, JUN, SMAD3, PARP1, SERPINE1, PIK3R1, FOS, FGF2, ESR1, TNF, EGFR, RELA, BMP4, NFKBIA, BMP2, IL6, IFNG, IL1B, TNFSF11, PPARG, FADD, PPARGC1A	99	981	16792	3.80383	0.000334437	1.59199e-05	1.44034e-05
GOTERM_BP_DIRECT	GO:0071222~cellular response to lipopolysaccharide	9	9.09091	3.11594e-07	IL6, MAPK8, CXCL8, IFNG, SERPINE1, ABL1, TNF, PPARGC1A, RELA	99	113	16792	13.5093	0.000598705	2.72078e-05	2.46159e-05
GOTERM_BP_DIRECT	GO:0008284~positive regulation of cell proliferation	15	15.1515	5.12845e-07	CSF1R, IRS1, INSR, VEGFC, FGF2, EGFR, RELA, DPP4, IL6, IFNG, LEP, CDK2, BCL2, MAPK1, TIMP1	99	466	16792	5.45975	0.000985202	4.28337e-05	3.87532e-05
GOTERM_BP_DIRECT	GO:0032355~response to estradiol	8	8.08081	1.00714e-06	COL1A1, NQO1, CASP8, CCND1, LEP, CASP3, PTGS2, ESR1	99	91	16792	14.9113	0.00193385	8.06132e-05	7.29338e-05
GOTERM_BP_DIRECT	GO:0030335~positive regulation of cell migration	10	10.101	1.27431e-06	BMP4, COL1A1, CSF1R, BMP2, SMAD3, CCL5, INSR, MAPK1, PIK3R1, EGFR	99	184	16792	9.21827	0.00244622	9.79177e-05	8.85898e-05
GOTERM_BP_DIRECT	GO:0050918~positive chemotaxis	6	6.06061	1.726e-06	BMP4, NRP1, CXCL12, CCL5, VEGFC, FGF2	99	35	16792	29.0771	0.00331189	0.000127525	0.000115377
GOTERM_BP_DIRECT	GO:0009409~response to cold	6	6.06061	1.99516e-06	IL6, CASP8, LPL, PPARG, FOS, PPARGC1A	99	36	16792	28.2694	0.00382736	0.000135603	0.000122685
GOTERM_BP_DIRECT	GO:0042593~glucose homeostasis	8	8.08081	2.041e-06	IL6, IRS1, LEP, INSR, ADIPOQ, PPARG, SLC2A4, PCK1	99	101	16792	13.4349	0.00391512	0.000135603	0.000122685
GOTERM_BP_DIRECT	GO:0051384~response to glucocorticoid	7	7.07071	2.1177e-06	IL6, RPS6KB1, CASP3, ADIPOQ, BCL2, PTGS2, TNF	99	65	16792	18.2664	0.00406194	0.000135603	0.000122685
GOTERM_BP_DIRECT	GO:0043627~response to estrogen	7	7.07071	2.1177e-06	CCND1, CA2, SRD5A1, MAPK1, TNFRSF11B, PPARG, ESR1	99	65	16792	18.2664	0.00406194	0.000135603	0.000122685
GOTERM_BP_DIRECT	GO:0018107~peptidyl-threonine phosphorylation	6	6.06061	2.63203e-06	MAPK8, CHEK1, PRKCD, BCL2, CDK1, MAPK1	99	38	16792	26.7815	0.005046	0.000159092	0.000143936
GOTERM_BP_DIRECT	GO:0045471~response to ethanol	8	8.08081	2.65015e-06	NQO1, CASP8, CCND1, RPS6KB1, LEP, ADIPOQ, CDK1, SLC2A4	99	105	16792	12.9231	0.00508065	0.000159092	0.000143936
GOTERM_BP_DIRECT	GO:0048015~phosphatidylinositol-mediated signaling	8	8.08081	2.82411e-06	CSF1R, RPS6KB1, IRS1, LCK, PIK3R1, FGF2, EGFR, PIK3CG	99	106	16792	12.8012	0.00541325	0.000164398	0.000148737
GOTERM_BP_DIRECT	GO:0000187~activation of MAPK activity	8	8.08081	3.0075e-06	BMP2, IL1B, INSR, CDK1, MAPK1, CXCR4, TNF, FGF2	99	107	16792	12.6816	0.00576376	0.000169924	0.000153736
GOTERM_BP_DIRECT	GO:0030225~macrophage differentiation	5	5.05051	3.13464e-06	BMP4, CSF1R, CASP8, PARP1, MMP9	99	18	16792	47.1156	0.00600668	0.000172047	0.000155657
GOTERM_BP_DIRECT	GO:0008285~negative regulation of cell proliferation	13	13.1313	3.27287e-06	CSF1R, CDKN1A, JUN, CXCL8, VEGFC, PTGS2, FGF2, BMP4, BMP2, IL6, IL1B, ADORA1, NOX4	99	396	16792	5.56821	0.00627072	0.000174644	0.000158007
GOTERM_BP_DIRECT	GO:0097190~apoptotic signaling pathway	7	7.07071	3.56991e-06	CASP8, CASP3, ADORA1, BTK, BAX, TNFRSF11B, FADD	99	71	16792	16.7227	0.0068379	0.000185346	0.000167689
GOTERM_BP_DIRECT	GO:0045672~positive regulation of osteoclast differentiation	5	5.05051	3.95279e-06	IFNG, CA2, TNFSF11, FOS, TNF	99	19	16792	44.6358	0.0075685	0.000199824	0.000180788
GOTERM_BP_DIRECT	GO:0097191~extrinsic apoptotic signaling pathway	6	6.06061	4.37907e-06	SMAD3, CASP8, IFNG, BAX, FADD, TNF	99	42	16792	24.2309	0.00838128	0.000215697	0.00019515
GOTERM_BP_DIRECT	GO:0043123~positive regulation of I-kappaB kinase/NF-kappaB signaling	9	9.09091	4.54407e-06	LGALS1, CASP8, ADIPOQ, CASP1, ABL1, TNFSF11, FADD, TNF, RELA	99	161	16792	9.48165	0.00869569	0.000218229	0.00019744
GOTERM_BP_DIRECT	GO:0014911~positive regulation of smooth muscle cell migration	5	5.05051	4.91891e-06	NRP1, RPS6KB1, CCL5, BCL2, NOX4	99	20	16792	42.404	0.00940961	0.000225296	0.000203834
GOTERM_BP_DIRECT	GO:0007623~circadian rhythm	7	7.07071	4.92579e-06	SREBF1, JUN, LEP, ADIPOQ, SERPINE1, PPARGC1A, EGFR	99	75	16792	15.8308	0.00942272	0.000225296	0.000203834
GOTERM_BP_DIRECT	GO:0006915~apoptotic process	15	15.1515	5.1219e-06	PRKCD, CXCR4, NFKBIA, CASP8, LGALS1, IFNG, RPS6KB1, IL1B, CASP3, CASP1, BCL2, CDK1, BAX, MAPK1, FADD	99	567	16792	4.4872	0.00979603	0.000228818	0.00020702
GOTERM_BP_DIRECT	GO:0007165~signal transduction	21	21.2121	1.01111e-05	CSF1R, NRP1, CXCL8, IRS1, PRKCD, VEGFC, TNFRSF11B, PIK3R1, FGF2, ESR1, EGFR, CXCL12, LGALS1, RPS6KB1, IL1B, LEP, CASP1, ADORA1, MAPK1, PPARG, FADD	99	1161	16792	3.06799	0.019246	0.000441441	0.000399388
GOTERM_BP_DIRECT	GO:0010888~negative regulation of lipid storage	4	4.0404	1.05681e-05	NFKBIA, IL6, LEP, TNF	99	8	16792	84.8081	0.0201071	0.00045114	0.000408163
GOTERM_BP_DIRECT	GO:0042542~response to hydrogen peroxide	6	6.06061	1.16009e-05	COL1A1, JUN, GPX1, CASP3, BCL2, HP	99	51	16792	19.9548	0.0220504	0.000484465	0.000438313
GOTERM_BP_DIRECT	GO:0034612~response to tumor necrosis factor	5	5.05051	1.25586e-05	CASP8, RPS6KB1, CASP3, ADIPOQ, PTGS2	99	25	16792	33.9232	0.0238488	0.000500873	0.000453158
GOTERM_BP_DIRECT	GO:0042127~regulation of cell proliferation	9	9.09091	1.26066e-05	NFKBIA, JUN, LCK, CHEK1, BTK, ABL1, TNFRSF11B, TNF, CXCL2	99	185	16792	8.2516	0.0239388	0.000500873	0.000453158
GOTERM_BP_DIRECT	GO:0071333~cellular response to glucose stimulus	6	6.06061	1.2776e-05	LGALS1, UCP2, NOX4, CYBA, SLC29A1, PPARGC1A	99	52	16792	19.5711	0.0242567	0.000500873	0.000453158
GOTERM_BP_DIRECT	GO:0032757~positive regulation of interleukin-8 production	5	5.05051	1.47757e-05	IL1B, ADIPOQ, SERPINE1, FADD, TNF	99	26	16792	32.6185	0.0279996	0.000567682	0.000513603
GOTERM_BP_DIRECT	GO:0070301~cellular response to hydrogen peroxide	6	6.06061	2.01143e-05	IL6, PRKCD, CDK1, ABL1, AKR1B1, RELA	99	57	16792	17.8543	0.0379223	0.000757638	0.000685463
GOTERM_BP_DIRECT	GO:0046627~negative regulation of insulin receptor signaling pathway	5	5.05051	2.31611e-05	RPS6KB1, IRS1, IL1B, PRKCD, RELA	99	29	16792	29.2442	0.0435398	0.000855623	0.000774114
GOTERM_BP_DIRECT	GO:0043406~positive regulation of MAP kinase activity	6	6.06061	2.38294e-05	TNFSF11, NOX4, TNF, FGF2, EGFR, PIK3CG	99	59	16792	17.2491	0.0447677	0.000863705	0.000781426
GOTERM_BP_DIRECT	GO:0000082~G1/S transition of mitotic cell cycle	7	7.07071	2.90229e-05	DHFR, CDKN1A, CCND1, RPS6KB1, CCNE1, CDK2, CDK1	99	102	16792	11.6403	0.0542555	0.00103246	0.000934107
GOTERM_BP_DIRECT	GO:0071392~cellular response to estradiol stimulus	5	5.05051	3.04102e-05	IL6, SRD5A1, ESR1, PPARGC1A, EGFR	99	31	16792	27.3574	0.0567739	0.00106214	0.000960961
GOTERM_BP_DIRECT	GO:0051091~positive regulation of sequence-specific DNA binding transcription factor activity	7	7.07071	3.42029e-05	IL6, IL1B, TNFSF11, PPARG, ESR1, TNF, PPARGC1A	99	105	16792	11.3077	0.0636249	0.00114596	0.00103679
GOTERM_BP_DIRECT	GO:0031663~lipopolysaccharide-mediated signaling pathway	5	5.05051	3.45994e-05	NFKBIA, CCL5, IL1B, MAPK1, TNF	99	32	16792	26.5025	0.0643382	0.00114596	0.00103679
GOTERM_BP_DIRECT	GO:0050873~brown fat cell differentiation	5	5.05051	3.45994e-05	FABP4, ADIPOQ, SLC2A4, PTGS2, PPARGC1A	99	32	16792	26.5025	0.0643382	0.00114596	0.00103679
GOTERM_BP_DIRECT	GO:0030574~collagen catabolic process	6	6.06061	3.54651e-05	COL1A1, MMP13, MMP1, CTSK, MMP9, CTSB	99	64	16792	15.9015	0.0658939	0.00115472	0.00104472
GOTERM_BP_DIRECT	GO:0055114~oxidation-reduction process	14	14.1414	3.91984e-05	NQO1, CBR1, MAOA, SRD5A1, AKR1B1, CYBA, PTGS2, DHFR, LDHB, CYP2C9, BMP2, AKR1B10, FASN, NOX4	99	592	16792	4.01119	0.0725727	0.001255	0.00113545
GOTERM_BP_DIRECT	GO:0097192~extrinsic apoptotic signaling pathway in absence of ligand	5	5.05051	4.4224e-05	IL1B, CASP3, BCL2, BAX, FADD	99	34	16792	24.9436	0.0814881	0.00137277	0.001242
GOTERM_BP_DIRECT	GO:0032868~response to insulin	6	6.06061	4.43061e-05	IL6, RPS6KB1, IRS1, LEP, PCK1, RELA	99	67	16792	15.1895	0.081633	0.00137277	0.001242
GOTERM_BP_DIRECT	GO:0045780~positive regulation of bone resorption	4	4.0404	5.28391e-05	CA2, SPP1, TNFSF11, EGFR	99	13	16792	52.1896	0.0965725	0.001586	0.00143491
GOTERM_BP_DIRECT	GO:0097296~activation of cysteine-type endopeptidase activity involved in apoptotic signaling pathway	4	4.0404	5.28391e-05	SMAD3, CASP8, BAX, FADD	99	13	16792	52.1896	0.0965725	0.001586	0.00143491
GOTERM_BP_DIRECT	GO:0030168~platelet activation	7	7.07071	5.70632e-05	COL1A1, IL6, LCK, PRKCD, MAPK1, PIK3R1, PIK3CG	99	115	16792	10.3245	0.103878	0.00168644	0.00152578
GOTERM_BP_DIRECT	GO:0043065~positive regulation of apoptotic process	10	10.101	6.43693e-05	BMP4, IL6, BMP2, MAPK8, ABL1, BAX, NOX4, FADD, PTGS2, TNF	99	300	16792	5.65387	0.116374	0.00187354	0.00169506
GOTERM_BP_DIRECT	GO:0008625~extrinsic apoptotic signaling pathway via death domain receptors	5	5.05051	6.91425e-05	BCL2, BAX, FADD, PIK3R1, TNF	99	38	16792	22.3179	0.124444	0.00198243	0.00179358
GOTERM_BP_DIRECT	GO:0006935~chemotaxis	7	7.07071	7.93326e-05	CXCL12, CXCL8, CCL5, MAPK1, CXCR4, FGF2, CXCL2	99	122	16792	9.73207	0.141427	0.00224115	0.00202765
GOTERM_BP_DIRECT	GO:0022617~extracellular matrix disassembly	6	6.06061	8.13185e-05	MMP13, MMP1, CTSK, SPP1, TIMP1, MMP9	99	76	16792	13.3907	0.144698	0.00225409	0.00203936
GOTERM_BP_DIRECT	GO:0038095~Fc-epsilon receptor signaling pathway	8	8.08081	8.21377e-05	NFKBIA, JUN, MAPK8, BTK, MAPK1, FOS, PIK3R1, RELA	99	178	16792	7.6232	0.146044	0.00225409	0.00203936
GOTERM_BP_DIRECT	GO:0014066~regulation of phosphatidylinositol 3-kinase signaling	6	6.06061	9.20715e-05	IRS1, LCK, MAPK1, PIK3R1, FGF2, EGFR	99	78	16792	13.0474	0.162195	0.00249112	0.00225381
GOTERM_BP_DIRECT	GO:0060559~positive regulation of calcidiol 1-monooxygenase activity	3	3.0303	0.000100758	IFNG, IL1B, TNF	99	3	16792	169.616	0.176068	0.00266086	0.00240738
GOTERM_BP_DIRECT	GO:0035994~response to muscle stretch	4	4.0404	0.000102153	NFKBIA, JUN, FOS, RELA	99	16	16792	42.404	0.178274	0.00266086	0.00240738
GOTERM_BP_DIRECT	GO:0045740~positive regulation of DNA replication	5	5.05051	0.000102988	IL6, JUN, INSR, CDK1, EGFR	99	42	16792	20.1924	0.179592	0.00266086	0.00240738
GOTERM_BP_DIRECT	GO:0042060~wound healing	6	6.06061	0.000103886	IL6, SMAD3, CASP3, TIMP1, FGF2, EGFR	99	80	16792	12.7212	0.181006	0.00266086	0.00240738
GOTERM_BP_DIRECT	GO:0014823~response to activity	5	5.05051	0.000113045	LEP, ADIPOQ, CDK1, CYBA, PCK1	99	43	16792	19.7228	0.1953	0.00282026	0.00255159
GOTERM_BP_DIRECT	GO:0043525~positive regulation of neuron apoptotic process	5	5.05051	0.000113045	NQO1, JUN, CASP3, ABL1, BAX	99	43	16792	19.7228	0.1953	0.00282026	0.00255159
GOTERM_BP_DIRECT	GO:0030224~monocyte differentiation	4	4.0404	0.000123518	BMP4, CSF1R, JUN, PPARG	99	17	16792	39.9097	0.211337	0.00304203	0.00275223
GOTERM_BP_DIRECT	GO:0051092~positive regulation of NF-kappaB transcription factor activity	7	7.07071	0.00012782	NFKBIA, IL6, IL1B, BTK, TNFSF11, TNF, RELA	99	133	16792	8.92717	0.217832	0.00310814	0.00281205
GOTERM_BP_DIRECT	GO:0051591~response to cAMP	5	5.05051	0.000147491	COL1A1, SREBF1, JUN, FOS, RELA	99	46	16792	18.4365	0.246856	0.00354163	0.00320425
GOTERM_BP_DIRECT	GO:0032760~positive regulation of tumor necrosis factor production	5	5.05051	0.000160494	IFNG, LEP, CYBA, FADD, PIK3R1	99	47	16792	18.0443	0.265447	0.00375985	0.00340168
GOTERM_BP_DIRECT	GO:0008630~intrinsic apoptotic signaling pathway in response to DNA damage	5	5.05051	0.000160494	BCL2, ABL1, BAX, PIK3R1, TNF	99	47	16792	18.0443	0.265447	0.00375985	0.00340168
GOTERM_BP_DIRECT	GO:0006955~immune response	11	11.1111	0.000172931	IL6, CXCL12, CXCL8, SMAD3, IFNG, CCL5, IL1B, TNFSF11, TNFRSF11B, TNF, CXCL2	99	421	16792	4.43178	0.282802	0.00400242	0.00362114
GOTERM_BP_DIRECT	GO:0009887~organ morphogenesis	6	6.06061	0.000201113	NRP1, BMP2, VEGFC, TNFSF11, FGF2, RELA	99	92	16792	11.0619	0.320622	0.00459926	0.00416112
GOTERM_BP_DIRECT	GO:0046854~phosphatidylinositol phosphorylation	6	6.06061	0.000222428	IRS1, LCK, PIK3R1, FGF2, EGFR, PIK3CG	99	94	16792	10.8266	0.347898	0.00502687	0.004548
GOTERM_BP_DIRECT	GO:0034097~response to cytokine	5	5.05051	0.000238227	JUN, BCL2, ACP5, FOS, TIMP1	99	52	16792	16.3092	0.367406	0.00526015	0.00475906
GOTERM_BP_DIRECT	GO:0071320~cellular response to cAMP	5	5.05051	0.000238227	SRD5A1, ADIPOQ, NOX4, PCK1, PIK3CG	99	52	16792	16.3092	0.367406	0.00526015	0.00475906
GOTERM_BP_DIRECT	GO:0071456~cellular response to hypoxia	6	6.06061	0.000245422	BCL2, SLC2A4, PCK1, SLC29A1, PTGS2, PPARGC1A	99	96	16792	10.601	0.376096	0.00535744	0.00484708
GOTERM_BP_DIRECT	GO:0042981~regulation of apoptotic process	8	8.08081	0.000249465	LGALS1, CASP8, CASP1, BAX, TNFRSF11B, FADD, ESR1, CTSB	99	213	16792	6.37056	0.380926	0.00538451	0.00487157
GOTERM_BP_DIRECT	GO:0045453~bone resorption	4	4.0404	0.000273869	CTSK, ACP5, TNFSF11, NOX4	99	22	16792	30.8393	0.4093	0.00563665	0.00509969
GOTERM_BP_DIRECT	GO:0046427~positive regulation of JAK-STAT cascade	4	4.0404	0.000273869	IL6, LEP, CCL5, AKR1B1	99	22	16792	30.8393	0.4093	0.00563665	0.00509969
GOTERM_BP_DIRECT	GO:0018108~peptidyl-tyrosine phosphorylation	7	7.07071	0.000273913	CSF1R, INSR, PRKCD, BTK, ABL1, FGF2, EGFR	99	153	16792	7.76022	0.409351	0.00563665	0.00509969
GOTERM_BP_DIRECT	GO:0048146~positive regulation of fibroblast proliferation	5	5.05051	0.000275817	CDKN1A, JUN, ABL1, ESR1, EGFR	99	54	16792	15.7052	0.411509	0.00563665	0.00509969
GOTERM_BP_DIRECT	GO:0050853~B cell receptor signaling pathway	5	5.05051	0.000275817	LCK, BCL2, BTK, ABL1, MAPK1	99	54	16792	15.7052	0.411509	0.00563665	0.00509969
GOTERM_BP_DIRECT	GO:0006468~protein phosphorylation	11	11.1111	0.000327705	BMP2, MAPK8, CCND1, RPS6KB1, CCNE1, LCK, PRKCD, BTK, MAPK1, PIK3R1, PIK3CG	99	456	16792	4.09162	0.467383	0.00659459	0.00596637
GOTERM_BP_DIRECT	GO:0001525~angiogenesis	8	8.08081	0.000329558	NRP1, JUN, CXCL8, LEP, SERPINE1, VEGFC, PTGS2, PIK3CG	99	223	16792	6.08488	0.469277	0.00659459	0.00596637
GOTERM_BP_DIRECT	GO:0031622~positive regulation of fever generation	3	3.0303	0.000333308	IL1B, PTGS2, TNF	99	5	16792	101.77	0.473089	0.00660086	0.00597205
GOTERM_BP_DIRECT	GO:0051090~regulation of sequence-specific DNA binding transcription factor activity	4	4.0404	0.000403864	JUN, MAPK8, MAPK1, FOS	99	25	16792	27.1386	0.539933	0.00791656	0.00716241
GOTERM_BP_DIRECT	GO:0042102~positive regulation of T cell proliferation	5	5.05051	0.000414071	IL6, IFNG, LEP, CCL5, IL1B	99	60	16792	14.1347	0.548874	0.00803465	0.00726924
GOTERM_BP_DIRECT	GO:0060395~SMAD protein signal transduction	5	5.05051	0.000469489	BMP4, BMP2, JUN, SMAD3, FOS	99	62	16792	13.6787	0.594474	0.00901889	0.00815972
GOTERM_BP_DIRECT	GO:0050727~regulation of inflammatory response	5	5.05051	0.000499092	FABP4, CASP1, PTGS2, ESR1, RELA	99	63	16792	13.4616	0.616914	0.00949263	0.00858834
GOTERM_BP_DIRECT	GO:0048678~response to axon injury	4	4.0404	0.000509283	LGALS1, CDK1, BAX, FGF2	99	27	16792	25.1283	0.624348	0.0095915	0.00867778
GOTERM_BP_DIRECT	GO:0030593~neutrophil chemotaxis	5	5.05051	0.000595864	CXCL8, IFNG, CCL5, IL1B, PIK3CG	99	66	16792	12.8497	0.681964	0.0111131	0.0100545
GOTERM_BP_DIRECT	GO:0048662~negative regulation of smooth muscle cell proliferation	4	4.0404	0.000630855	IFNG, ADIPOQ, PPARG, PPARGC1A	99	29	16792	23.3953	0.702662	0.0113264	0.0102474
GOTERM_BP_DIRECT	GO:0097421~liver regeneration	4	4.0404	0.000630855	NFKBIA, CCND1, UCP2, EGFR	99	29	16792	23.3953	0.702662	0.0113264	0.0102474
GOTERM_BP_DIRECT	GO:0071549~cellular response to dexamethasone stimulus	4	4.0404	0.000630855	IL6, RPS6KB1, SRD5A1, EGFR	99	29	16792	23.3953	0.702662	0.0113264	0.0102474
GOTERM_BP_DIRECT	GO:0050796~regulation of insulin secretion	5	5.05051	0.000630883	IFNG, LEP, CCL5, IL1B, TNF	99	67	16792	12.6579	0.702678	0.0113264	0.0102474
GOTERM_BP_DIRECT	GO:0009749~response to glucose	5	5.05051	0.000667338	SREBF1, RPS6KB1, CASP3, ADIPOQ, LPL	99	68	16792	12.4718	0.72281	0.01187	0.0107392
GOTERM_BP_DIRECT	GO:0046326~positive regulation of glucose import	4	4.0404	0.000697994	IRS1, INSR, ADIPOQ, PIK3R1	99	30	16792	22.6155	0.738681	0.0123013	0.0111295
GOTERM_BP_DIRECT	GO:0010332~response to gamma radiation	4	4.0404	0.000769521	GPX1, PARP1, BCL2, BAX	99	31	16792	21.886	0.772269	0.0134386	0.0121584
GOTERM_BP_DIRECT	GO:0070098~chemokine-mediated signaling pathway	5	5.05051	0.000785643	CXCL12, CXCL8, CCL5, CXCR4, CXCL2	99	71	16792	11.9448	0.779222	0.0134752	0.0121915
GOTERM_BP_DIRECT	GO:0071347~cellular response to interleukin-1	5	5.05051	0.000785643	IL6, CXCL8, CCL5, PCK1, RELA	99	71	16792	11.9448	0.779222	0.0134752	0.0121915
GOTERM_BP_DIRECT	GO:0018105~peptidyl-serine phosphorylation	6	6.06061	0.000824466	MAPK8, CDK2, PRKCD, BCL2, CDK1, MAPK1	99	125	16792	8.14158	0.795109	0.0140159	0.0126807
GOTERM_BP_DIRECT	GO:0010628~positive regulation of gene expression	8	8.08081	0.000859385	IL6, BMP2, MAPK8, SMAD3, IFNG, IL1B, CDK1, TNF	99	262	16792	5.17912	0.80842	0.0144814	0.0131018
GOTERM_BP_DIRECT	GO:0050729~positive regulation of inflammatory response	5	5.05051	0.000872291	FABP4, CCL5, SERPINE1, LPL, EGFR	99	73	16792	11.6175	0.813118	0.0145711	0.013183
GOTERM_BP_DIRECT	GO:0007584~response to nutrient	5	5.05051	0.000918048	NQO1, RPS6KB1, ADIPOQ, TNFRSF11B, PPARG	99	74	16792	11.4606	0.828864	0.0145836	0.0131943
GOTERM_BP_DIRECT	GO:0001889~liver development	5	5.05051	0.000918048	JUN, SMAD3, SRD5A1, SLCO2B1, RELA	99	74	16792	11.4606	0.828864	0.0145836	0.0131943
GOTERM_BP_DIRECT	GO:0033598~mammary gland epithelial cell proliferation	3	3.0303	0.000922648	CCND1, TNFSF11, MAPK1	99	8	16792	63.6061	0.830372	0.0145836	0.0131943
GOTERM_BP_DIRECT	GO:0042119~neutrophil activation	3	3.0303	0.000922648	CXCL8, CCL5, PRKCD	99	8	16792	63.6061	0.830372	0.0145836	0.0131943
GOTERM_BP_DIRECT	GO:0071550~death-inducing signaling complex assembly	3	3.0303	0.000922648	CASP8, FADD, TNF	99	8	16792	63.6061	0.830372	0.0145836	0.0131943
GOTERM_BP_DIRECT	GO:1902042~negative regulation of extrinsic apoptotic signaling pathway via death domain receptors	4	4.0404	0.000926183	CASP8, GPX1, SERPINE1, FADD	99	33	16792	20.5595	0.831522	0.0145836	0.0131943
GOTERM_BP_DIRECT	GO:0043491~protein kinase B signaling	4	4.0404	0.000926183	RPS6KB1, CCL5, IL1B, TNF	99	33	16792	20.5595	0.831522	0.0145836	0.0131943
GOTERM_BP_DIRECT	GO:0032930~positive regulation of superoxide anion generation	3	3.0303	0.00118175	PRKCD, CYBA, EGFR	99	9	16792	56.5387	0.896963	0.0184565	0.0166982
GOTERM_BP_DIRECT	GO:0043407~negative regulation of MAP kinase activity	4	4.0404	0.0011968	BMP4, IL1B, ADIPOQ, PRKCD	99	36	16792	18.8462	0.899904	0.0185407	0.0167745
GOTERM_BP_DIRECT	GO:0001503~ossification	5	5.05051	0.00122871	BCL2, SPP1, TNFSF11, MMP9, EGFR	99	80	16792	10.601	0.905865	0.0188827	0.0170839
GOTERM_BP_DIRECT	GO:0043410~positive regulation of MAPK cascade	5	5.05051	0.00128681	IL6, BMP2, LEP, INSR, TNFRSF11B	99	81	16792	10.4701	0.915824	0.0196187	0.0177498
GOTERM_BP_DIRECT	GO:0050731~positive regulation of peptidyl-tyrosine phosphorylation	5	5.05051	0.00134681	NRP1, IL6, ADIPOQ, ABL1, VEGFC	99	82	16792	10.3424	0.925003	0.0203718	0.0184311
GOTERM_BP_DIRECT	GO:0006974~cellular response to DNA damage stimulus	7	7.07071	0.00137395	CDKN1A, CCND1, PARP1, CHEK1, BCL2, ABL1, MAPK1	99	208	16792	5.70824	0.92882	0.0206199	0.0186556
GOTERM_BP_DIRECT	GO:2001237~negative regulation of extrinsic apoptotic signaling pathway	4	4.0404	0.00140215	BMP4, NRP1, RPS6KB1, RELA	99	38	16792	17.8543	0.932581	0.0208801	0.018891
GOTERM_BP_DIRECT	GO:0016572~histone phosphorylation	3	3.0303	0.00147158	CDK2, PRKCD, CDK1	99	10	16792	50.8848	0.941014	0.0214159	0.0193758
GOTERM_BP_DIRECT	GO:0046888~negative regulation of hormone secretion	3	3.0303	0.00147158	IL6, ADIPOQ, ADORA1	99	10	16792	50.8848	0.941014	0.0214159	0.0193758
GOTERM_BP_DIRECT	GO:0045080~positive regulation of chemokine biosynthetic process	3	3.0303	0.00147158	IFNG, IL1B, TNF	99	10	16792	50.8848	0.941014	0.0214159	0.0193758
GOTERM_BP_DIRECT	GO:0000302~response to reactive oxygen species	4	4.0404	0.00151261	GPX1, NOX4, CYBA, PPARGC1A	99	39	16792	17.3965	0.945493	0.0218475	0.0197663
GOTERM_BP_DIRECT	GO:0043124~negative regulation of I-kappaB kinase/NF-kappaB signaling	4	4.0404	0.00162837	CASP8, ADIPOQ, ABL1, ESR1	99	40	16792	16.9616	0.956382	0.0231711	0.0209638
GOTERM_BP_DIRECT	GO:0038083~peptidyl-tyrosine autophosphorylation	4	4.0404	0.00162837	LCK, INSR, BTK, ABL1	99	40	16792	16.9616	0.956382	0.0231711	0.0209638
GOTERM_BP_DIRECT	GO:0050852~T cell receptor signaling pathway	6	6.06061	0.001749	NFKBIA, IFNG, LCK, MAPK1, PIK3R1, RELA	99	148	16792	6.87633	0.965421	0.0247046	0.0223512
GOTERM_BP_DIRECT	GO:0061045~negative regulation of wound healing	3	3.0303	0.00179176	SMAD3, SERPINE1, FGF2	99	11	16792	46.259	0.968154	0.0251239	0.0227305
GOTERM_BP_DIRECT	GO:0001658~branching involved in ureteric bud morphogenesis	4	4.0404	0.0018762	BMP4, BMP2, BCL2, FGF2	99	42	16792	16.1539	0.972933	0.0257441	0.0232916
GOTERM_BP_DIRECT	GO:0045599~negative regulation of fat cell differentiation	4	4.0404	0.0018762	IL6, SMAD3, ADIPOQ, TNF	99	42	16792	16.1539	0.972933	0.0257441	0.0232916
GOTERM_BP_DIRECT	GO:0007566~embryo implantation	4	4.0404	0.0018762	IL1B, SPP1, PTGS2, MMP9	99	42	16792	16.1539	0.972933	0.0257441	0.0232916
GOTERM_BP_DIRECT	GO:0048538~thymus development	4	4.0404	0.00200843	BCL2, ABL1, MAPK1, FADD	99	43	16792	15.7782	0.979018	0.0273631	0.0247564
GOTERM_BP_DIRECT	GO:0043434~response to peptide hormone	4	4.0404	0.00214633	COL1A1, CXCL12, IRS1, TIMP1	99	44	16792	15.4197	0.983912	0.0290359	0.0262699
GOTERM_BP_DIRECT	GO:0032755~positive regulation of interleukin-6 production	4	4.0404	0.00228998	IL6, IL1B, CYBA, TNF	99	45	16792	15.077	0.987801	0.0307626	0.0278321
GOTERM_BP_DIRECT	GO:0007169~transmembrane receptor protein tyrosine kinase signaling pathway	5	5.05051	0.00240403	CSF1R, LCK, INSR, BTK, EGFR	99	96	16792	8.83418	0.990207	0.0320704	0.0290153
GOTERM_BP_DIRECT	GO:0000186~activation of MAPKK activity	4	4.0404	0.00243946	BMP4, ADORA1, FGF2, EGFR	99	46	16792	14.7492	0.990853	0.0323186	0.0292398
GOTERM_BP_DIRECT	GO:0010745~negative regulation of macrophage derived foam cell differentiation	3	3.0303	0.00252179	NFKBIA, ADIPOQ, PPARG	99	13	16792	39.1422	0.992195	0.0331805	0.0300196
GOTERM_BP_DIRECT	GO:0042110~T cell activation	4	4.0404	0.00259484	DPP4, SMAD3, CASP8, PIK3CG	99	47	16792	14.4354	0.99322	0.0336803	0.0304718
GOTERM_BP_DIRECT	GO:0031100~organ regeneration	4	4.0404	0.00259484	CDKN1A, CXCL12, CDK1, PPARG	99	47	16792	14.4354	0.99322	0.0336803	0.0304718
GOTERM_BP_DIRECT	GO:0071560~cellular response to transforming growth factor beta stimulus	4	4.0404	0.00292364	COL1A1, ABL1, NOX4, PPARGC1A	99	49	16792	13.8462	0.996402	0.0365604	0.0330776
GOTERM_BP_DIRECT	GO:0036092~phosphatidylinositol-3-phosphate biosynthetic process	4	4.0404	0.00292364	IRS1, PIK3R1, FGF2, PIK3CG	99	49	16792	13.8462	0.996402	0.0365604	0.0330776
GOTERM_BP_DIRECT	GO:0035729~cellular response to hepatocyte growth factor stimulus	3	3.0303	0.00293093	NRP1, IL6, RELA	99	14	16792	36.3463	0.996452	0.0365604	0.0330776
GOTERM_BP_DIRECT	GO:0031103~axon regeneration	3	3.0303	0.00293093	DHFR, JUN, BCL2	99	14	16792	36.3463	0.996452	0.0365604	0.0330776
GOTERM_BP_DIRECT	GO:0014912~negative regulation of smooth muscle cell migration	3	3.0303	0.00293093	ADIPOQ, SERPINE1, PPARGC1A	99	14	16792	36.3463	0.996452	0.0365604	0.0330776
GOTERM_BP_DIRECT	GO:0019395~fatty acid oxidation	3	3.0303	0.00293093	ADIPOQ, PPARG, PPARGC1A	99	14	16792	36.3463	0.996452	0.0365604	0.0330776
GOTERM_BP_DIRECT	GO:0000122~negative regulation of transcription from RNA polymerase II promoter	12	12.1212	0.00314596	BMP4, SREBF1, BMP2, SMAD3, IFNG, CCND1, PARP1, LEP, PPARG, ESR1, TNF, RELA	99	720	16792	2.82694	0.997656	0.0389896	0.0352753
GOTERM_BP_DIRECT	GO:0001649~osteoblast differentiation	5	5.05051	0.00321181	BMP4, COL1A1, BMP2, FASN, SPP1	99	104	16792	8.15462	0.997936	0.0395506	0.0357829
GOTERM_BP_DIRECT	GO:0019722~calcium-mediated signaling	4	4.0404	0.00327697	CXCL8, BTK, TNFSF11, CXCR4	99	51	16792	13.3032	0.99818	0.0400959	0.0362763
GOTERM_BP_DIRECT	GO:0008631~intrinsic apoptotic signaling pathway in response to oxidative stress	3	3.0303	0.00336901	GPX1, PRKCD, BCL2	99	15	16792	33.9232	0.998476	0.0404492	0.0365959
GOTERM_BP_DIRECT	GO:0050930~induction of positive chemotaxis	3	3.0303	0.00336901	CXCL12, CXCL8, VEGFC	99	15	16792	33.9232	0.998476	0.0404492	0.0365959
GOTERM_BP_DIRECT	GO:0051044~positive regulation of membrane protein ectodomain proteolysis	3	3.0303	0.00336901	IFNG, IL1B, TNF	99	15	16792	33.9232	0.998476	0.0404492	0.0365959
GOTERM_BP_DIRECT	GO:0090026~positive regulation of monocyte chemotaxis	3	3.0303	0.00383571	CXCL12, CCL5, SERPINE1	99	16	16792	31.803	0.99938	0.0454839	0.041151
GOTERM_BP_DIRECT	GO:0050995~negative regulation of lipid catabolic process	3	3.0303	0.00383571	IL1B, ADORA1, TNF	99	16	16792	31.803	0.99938	0.0454839	0.041151
GOTERM_BP_DIRECT	GO:0009615~response to virus	5	5.05051	0.00392705	CXCL12, IFNG, CCL5, CXCR4, TNF	99	110	16792	7.70983	0.999481	0.0462814	0.0418725
GOTERM_BP_DIRECT	GO:0042475~odontogenesis of dentin-containing tooth	4	4.0404	0.00405948	BMP4, BMP2, CA2, BAX	99	55	16792	12.3357	0.999598	0.0475504	0.0430206
GOTERM_BP_DIRECT	GO:0071310~cellular response to organic substance	3	3.0303	0.00433067	IL1B, CASP1, BCL2	99	17	16792	29.9323	0.999762	0.0495737	0.0448512
GOTERM_BP_DIRECT	GO:0002407~dendritic cell chemotaxis	3	3.0303	0.00433067	CCL5, CXCR4, PIK3CG	99	17	16792	29.9323	0.999762	0.0495737	0.0448512
GOTERM_BP_DIRECT	GO:0060749~mammary gland alveolus development	3	3.0303	0.00433067	CCND1, TNFSF11, ESR1	99	17	16792	29.9323	0.999762	0.0495737	0.0448512
GOTERM_BP_DIRECT	GO:0000165~MAPK cascade	7	7.07071	0.00433544	IRS1, CCL5, IL1B, MAPK1, TNF, FGF2, EGFR	99	262	16792	4.53173	0.999764	0.0495737	0.0448512
GOTERM_BP_DIRECT	GO:0006959~humoral immune response	4	4.0404	0.0044897	IL6, IFNG, BCL2, TNF	99	57	16792	11.9029	0.999825	0.0510338	0.0461722
GOTERM_BP_DIRECT	GO:0045766~positive regulation of angiogenesis	5	5.05051	0.0045999	CXCL8, IL1B, SERPINE1, VEGFC, FGF2	99	115	16792	7.37462	0.999858	0.0519789	0.0470272
GOTERM_BP_DIRECT	GO:0051412~response to corticosterone	3	3.0303	0.00485355	CDKN1A, CCND1, FOS	99	18	16792	28.2694	0.999913	0.0545244	0.0493302
GOTERM_BP_DIRECT	GO:0009612~response to mechanical stimulus	4	4.0404	0.00494655	JUN, CXCL12, RPS6KB1, PPARG	99	59	16792	11.4994	0.999927	0.055246	0.0499831
GOTERM_BP_DIRECT	GO:0045669~positive regulation of osteoblast differentiation	4	4.0404	0.0051851	BMP4, IL6, BMP2, FGF2	99	60	16792	11.3077	0.999954	0.0572447	0.0517914
GOTERM_BP_DIRECT	GO:0050679~positive regulation of epithelial cell proliferation	4	4.0404	0.0051851	BMP4, IL6, CCL5, EGFR	99	60	16792	11.3077	0.999954	0.0572447	0.0517914
GOTERM_BP_DIRECT	GO:0001659~temperature homeostasis	3	3.0303	0.00540402	GPX1, ADORA1, PPARGC1A	99	19	16792	26.7815	0.99997	0.0592724	0.0536259
GOTERM_BP_DIRECT	GO:0006950~response to stress	4	4.0404	0.00543047	MAPK8, AKR1B1, MAPK1, EGFR	99	61	16792	11.1224	0.999972	0.0592724	0.0536259
GOTERM_BP_DIRECT	GO:0050900~leukocyte migration	5	5.05051	0.00566643	COL1A1, MMP1, LCK, PIK3R1, MMP9	99	122	16792	6.95148	0.999982	0.0613288	0.0554864
GOTERM_BP_DIRECT	GO:0006977~DNA damage response, signal transduction by p53 class mediator resulting in cell cycle arrest	4	4.0404	0.00568273	CDKN1A, CDK2, CDK1, BAX	99	62	16792	10.943	0.999983	0.0613288	0.0554864
GOTERM_BP_DIRECT	GO:0030198~extracellular matrix organization	6	6.06061	0.00582298	COL1A1, SERPINE1, SPP1, TNFRSF11B, TNF, FGF2	99	196	16792	5.19233	0.999987	0.0624913	0.0565382
GOTERM_BP_DIRECT	GO:0046697~decidualization	3	3.0303	0.00598175	SPP1, PTGS2, CTSB	99	20	16792	25.4424	0.99999	0.0638386	0.0577571
GOTERM_BP_DIRECT	GO:0034599~cellular response to oxidative stress	4	4.0404	0.00620807	GPX1, PARP1, ABL1, PPARGC1A	99	64	16792	10.601	0.999994	0.0658879	0.0596112
GOTERM_BP_DIRECT	GO:0060326~cell chemotaxis	4	4.0404	0.00648125	CXCL12, CCL5, PRKCD, CXCL2	99	65	16792	10.4379	0.999996	0.0683918	0.0618766
GOTERM_BP_DIRECT	GO:0071480~cellular response to gamma radiation	3	3.0303	0.00658641	CDKN1A, NOX4, CYBA	99	21	16792	24.2309	0.999997	0.0683918	0.0618766
GOTERM_BP_DIRECT	GO:0042346~positive regulation of NF-kappaB import into nucleus	3	3.0303	0.00658641	IL1B, PTGS2, TNF	99	21	16792	24.2309	0.999997	0.0683918	0.0618766
GOTERM_BP_DIRECT	GO:0006921~cellular component disassembly involved in execution phase of apoptosis	3	3.0303	0.00658641	CASP8, CASP3, PRKCD	99	21	16792	24.2309	0.999997	0.0683918	0.0618766
GOTERM_BP_DIRECT	GO:0006006~glucose metabolic process	4	4.0404	0.00704888	LEP, ADIPOQ, PCK1, TNF	99	67	16792	10.1263	0.999999	0.0728006	0.0658654
GOTERM_BP_DIRECT	GO:0071345~cellular response to cytokine stimulus	3	3.0303	0.00721766	NFKBIA, CSF1R, CXCR4	99	22	16792	23.1295	0.999999	0.0737507	0.066725
GOTERM_BP_DIRECT	GO:0010165~response to X-ray	3	3.0303	0.00721766	CDKN1A, CCND1, CASP3	99	22	16792	23.1295	0.999999	0.0737507	0.066725
GOTERM_BP_DIRECT	GO:0019221~cytokine-mediated signaling pathway	5	5.05051	0.00726489	CSF1R, IL6, IL1B, TNFSF11, RELA	99	131	16792	6.4739	0.999999	0.0738405	0.0668062
GOTERM_BP_DIRECT	GO:0043524~negative regulation of neuron apoptotic process	5	5.05051	0.00745901	NRP1, JUN, BCL2, BAX, PPARGC1A	99	132	16792	6.42485	0.999999	0.0754145	0.0682303
GOTERM_BP_DIRECT	GO:0000083~regulation of transcription involved in G1/S transition of mitotic cell cycle	3	3.0303	0.00787519	DHFR, CCNE1, CDK1	99	23	16792	22.1238	1	0.0779586	0.070532
GOTERM_BP_DIRECT	GO:0001836~release of cytochrome c from mitochondria	3	3.0303	0.00787519	JUN, BCL2, BAX	99	23	16792	22.1238	1	0.0779586	0.070532
GOTERM_BP_DIRECT	GO:0030316~osteoclast differentiation	3	3.0303	0.00787519	CSF1R, TNFSF11, TNF	99	23	16792	22.1238	1	0.0779586	0.070532
GOTERM_BP_DIRECT	GO:0007265~Ras protein signal transduction	4	4.0404	0.00795413	CDKN1A, JUN, CDK2, FGF2	99	70	16792	9.69235	1	0.0779586	0.070532
GOTERM_BP_DIRECT	GO:0030855~epithelial cell differentiation	4	4.0404	0.00795413	CBR1, CDK1, PPARG, CTSB	99	70	16792	9.69235	1	0.0779586	0.070532
GOTERM_BP_DIRECT	GO:0071300~cellular response to retinoic acid	4	4.0404	0.00795413	COL1A1, LEP, PPARG, PCK1	99	70	16792	9.69235	1	0.0779586	0.070532
GOTERM_BP_DIRECT	GO:0050821~protein stabilization	5	5.05051	0.00826966	CDKN1A, SMAD3, PRKCD, PIK3R1, PPARGC1A	99	136	16792	6.23589	1	0.0806397	0.0729577
GOTERM_BP_DIRECT	GO:0048010~vascular endothelial growth factor receptor signaling pathway	4	4.0404	0.00859396	NRP1, VEGFC, CYBA, PIK3R1	99	72	16792	9.42312	1	0.0833788	0.0754359
GOTERM_BP_DIRECT	GO:0006508~proteolysis	9	9.09091	0.00886218	DPP4, MMP13, CASP8, MMP1, CASP3, CTSK, CASP1, MMP9, CTSB	99	500	16792	3.05309	1	0.085549	0.0773993
GOTERM_BP_DIRECT	GO:0007569~cell aging	3	3.0303	0.00926778	BCL2, CDK1, NOX4	99	25	16792	20.3539	1	0.0890171	0.080537
GOTERM_BP_DIRECT	GO:0007050~cell cycle arrest	5	5.05051	0.00936163	CDKN1A, CXCL8, SMAD3, IFNG, ABL1	99	141	16792	6.01476	1	0.0894711	0.0809478
GOTERM_BP_DIRECT	GO:0050999~regulation of nitric-oxide synthase activity	3	3.0303	0.0100022	LEP, IL1B, EGFR	99	26	16792	19.5711	1	0.0941875	0.0852149
GOTERM_BP_DIRECT	GO:0045930~negative regulation of mitotic cell cycle	3	3.0303	0.0100022	SMAD3, ABL1, EGFR	99	26	16792	19.5711	1	0.0941875	0.0852149
GOTERM_BP_DIRECT	GO:0001958~endochondral ossification	3	3.0303	0.0100022	BMP4, COL1A1, MMP13	99	26	16792	19.5711	1	0.0941875	0.0852149
GOTERM_BP_DIRECT	GO:0031295~T cell costimulation	4	4.0404	0.010691	DPP4, LGALS1, LCK, PIK3R1	99	78	16792	8.69826	1	0.09939	0.0899219
GOTERM_BP_DIRECT	GO:0008286~insulin receptor signaling pathway	4	4.0404	0.010691	SREBF1, IRS1, INSR, PIK3R1	99	78	16792	8.69826	1	0.09939	0.0899219
GOTERM_BP_DIRECT	GO:0055007~cardiac muscle cell differentiation	3	3.0303	0.0107616	BMP4, BMP2, NOX4	99	27	16792	18.8462	1	0.09939	0.0899219
GOTERM_BP_DIRECT	GO:0014065~phosphatidylinositol 3-kinase signaling	3	3.0303	0.0107616	IRS1, PIK3R1, PIK3CG	99	27	16792	18.8462	1	0.09939	0.0899219
GOTERM_BP_DIRECT	GO:0050728~negative regulation of inflammatory response	4	4.0404	0.0110667	SMAD3, ADIPOQ, PRKCD, ACP5	99	79	16792	8.58816	1	0.101719	0.0920286
GOTERM_BP_DIRECT	GO:0051881~regulation of mitochondrial membrane potential	3	3.0303	0.0115458	UCP2, BCL2, BAX	99	28	16792	18.1732	1	0.102089	0.0923641
GOTERM_BP_DIRECT	GO:0000060~protein import into nucleus, translocation	3	3.0303	0.0115458	NFKBIA, IFNG, TNF	99	28	16792	18.1732	1	0.102089	0.0923641
GOTERM_BP_DIRECT	GO:0045931~positive regulation of mitotic cell cycle	3	3.0303	0.0115458	RPS6KB1, CDK1, ABL1	99	28	16792	18.1732	1	0.102089	0.0923641
GOTERM_BP_DIRECT	GO:0009314~response to radiation	3	3.0303	0.0115458	JUN, CXCL12, BCL2	99	28	16792	18.1732	1	0.102089	0.0923641
GOTERM_BP_DIRECT	GO:0006808~regulation of nitrogen utilization	2	2.0202	0.0116385	BCL2, BAX	99	2	16792	169.616	1	0.102089	0.0923641
GOTERM_BP_DIRECT	GO:1990051~activation of protein kinase C activity	2	2.0202	0.0116385	LEP, ABL1	99	2	16792	169.616	1	0.102089	0.0923641
GOTERM_BP_DIRECT	GO:0071306~cellular response to vitamin E	2	2.0202	0.0116385	COL1A1, PPARG	99	2	16792	169.616	1	0.102089	0.0923641
GOTERM_BP_DIRECT	GO:0060557~positive regulation of vitamin D biosynthetic process	2	2.0202	0.0116385	IFNG, TNF	99	2	16792	169.616	1	0.102089	0.0923641
GOTERM_BP_DIRECT	GO:0032615~interleukin-12 production	2	2.0202	0.0116385	LEP, PRKCD	99	2	16792	169.616	1	0.102089	0.0923641
GOTERM_BP_DIRECT	GO:1901558~response to metformin	2	2.0202	0.0116385	PPARG, PPARGC1A	99	2	16792	169.616	1	0.102089	0.0923641
GOTERM_BP_DIRECT	GO:0010942~positive regulation of cell death	3	3.0303	0.0123543	BMP4, UCP2, HP	99	29	16792	17.5465	1	0.106904	0.0967196
GOTERM_BP_DIRECT	GO:0050766~positive regulation of phagocytosis	3	3.0303	0.0123543	IL1B, CYBA, TNF	99	29	16792	17.5465	1	0.106904	0.0967196
GOTERM_BP_DIRECT	GO:0001662~behavioral fear response	3	3.0303	0.0123543	DPP4, RPS6KB1, BCL2	99	29	16792	17.5465	1	0.106904	0.0967196
GOTERM_BP_DIRECT	GO:0045087~innate immune response	8	8.08081	0.0129326	CSF1R, LCK, BTK, ABL1, PPARG, CYBA, FADD, PIK3CG	99	430	16792	3.15565	1	0.11062	0.100082
GOTERM_BP_DIRECT	GO:0006730~one-carbon metabolic process	3	3.0303	0.0131869	DHFR, CA2, CA5A	99	30	16792	16.9616	1	0.11062	0.100082
GOTERM_BP_DIRECT	GO:2000379~positive regulation of reactive oxygen species metabolic process	3	3.0303	0.0131869	CDKN1A, LEP, NOX4	99	30	16792	16.9616	1	0.11062	0.100082
GOTERM_BP_DIRECT	GO:0045776~negative regulation of blood pressure	3	3.0303	0.0131869	ADIPOQ, ADORA1, VEGFC	99	30	16792	16.9616	1	0.11062	0.100082
GOTERM_BP_DIRECT	GO:1900740~positive regulation of protein insertion into mitochondrial membrane involved in apoptotic signaling pathway	3	3.0303	0.0131869	MAPK8, CASP8, BCL2	99	30	16792	16.9616	1	0.11062	0.100082
GOTERM_BP_DIRECT	GO:0044344~cellular response to fibroblast growth factor stimulus	3	3.0303	0.0131869	COL1A1, CXCL8, CCL5	99	30	16792	16.9616	1	0.11062	0.100082
GOTERM_BP_DIRECT	GO:0007281~germ cell development	3	3.0303	0.0131869	BMP4, RPS6KB1, BAX	99	30	16792	16.9616	1	0.11062	0.100082
GOTERM_BP_DIRECT	GO:0043200~response to amino acid	3	3.0303	0.0140433	IL6, CASP3, RELA	99	31	16792	16.4145	1	0.116784	0.105659
GOTERM_BP_DIRECT	GO:0045765~regulation of angiogenesis	3	3.0303	0.0140433	IL6, LEP, FGF2	99	31	16792	16.4145	1	0.116784	0.105659
GOTERM_BP_DIRECT	GO:0046677~response to antibiotic	3	3.0303	0.0149231	IL6, CASP8, CASP3	99	32	16792	15.9015	1	0.12251	0.110839
GOTERM_BP_DIRECT	GO:0045907~positive regulation of vasoconstriction	3	3.0303	0.0149231	ABL1, PTGS2, EGFR	99	32	16792	15.9015	1	0.12251	0.110839
GOTERM_BP_DIRECT	GO:0042177~negative regulation of protein catabolic process	3	3.0303	0.0149231	SMAD3, RELA, EGFR	99	32	16792	15.9015	1	0.12251	0.110839
GOTERM_BP_DIRECT	GO:0007565~female pregnancy	4	4.0404	0.0152441	LEP, UCP2, BCL2, FOS	99	89	16792	7.6232	1	0.124612	0.112741
GOTERM_BP_DIRECT	GO:2001244~positive regulation of intrinsic apoptotic signaling pathway	3	3.0303	0.0158261	LCK, BCL2, BAX	99	33	16792	15.4197	1	0.128278	0.116058
GOTERM_BP_DIRECT	GO:0010718~positive regulation of epithelial to mesenchymal transition	3	3.0303	0.0158261	COL1A1, BMP2, SMAD3	99	33	16792	15.4197	1	0.128278	0.116058
GOTERM_BP_DIRECT	GO:0051607~defense response to virus	5	5.05051	0.0159011	IL6, IFNG, BCL2, FADD, RELA	99	165	16792	5.13988	1	0.128345	0.116118
GOTERM_BP_DIRECT	GO:0007179~transforming growth factor beta receptor signaling pathway	4	4.0404	0.016648	JUN, SMAD3, PARP1, FOS	99	92	16792	7.37462	1	0.131652	0.11911
GOTERM_BP_DIRECT	GO:0030282~bone mineralization	3	3.0303	0.016752	BMP2, MMP13, PTGS2	99	34	16792	14.9661	1	0.131652	0.11911
GOTERM_BP_DIRECT	GO:0051365~cellular response to potassium ion starvation	2	2.0202	0.0174074	JUN, PCK1	99	3	16792	113.077	1	0.131652	0.11911
GOTERM_BP_DIRECT	GO:1904044~response to aldosterone	2	2.0202	0.0174074	PARP1, CYBA	99	3	16792	113.077	1	0.131652	0.11911
GOTERM_BP_DIRECT	GO:0072138~mesenchymal cell proliferation involved in ureteric bud development	2	2.0202	0.0174074	BMP4, BMP2	99	3	16792	113.077	1	0.131652	0.11911
GOTERM_BP_DIRECT	GO:1904640~response to methionine	2	2.0202	0.0174074	PCK1, PPARGC1A	99	3	16792	113.077	1	0.131652	0.11911
GOTERM_BP_DIRECT	GO:0060978~angiogenesis involved in coronary vascular morphogenesis	2	2.0202	0.0174074	NRP1, FGF2	99	3	16792	113.077	1	0.131652	0.11911
GOTERM_BP_DIRECT	GO:0001781~neutrophil apoptotic process	2	2.0202	0.0174074	IL6, IFNG	99	3	16792	113.077	1	0.131652	0.11911
GOTERM_BP_DIRECT	GO:0034112~positive regulation of homotypic cell-cell adhesion	2	2.0202	0.0174074	CCL5, TNFSF11	99	3	16792	113.077	1	0.131652	0.11911
GOTERM_BP_DIRECT	GO:0036462~TRAIL-activated apoptotic signaling pathway	2	2.0202	0.0174074	CASP8, FADD	99	3	16792	113.077	1	0.131652	0.11911
GOTERM_BP_DIRECT	GO:0072125~negative regulation of glomerular mesangial cell proliferation	2	2.0202	0.0174074	BMP4, IFNG	99	3	16792	113.077	1	0.131652	0.11911
GOTERM_BP_DIRECT	GO:0070141~response to UV-A	2	2.0202	0.0174074	CCND1, EGFR	99	3	16792	113.077	1	0.131652	0.11911
GOTERM_BP_DIRECT	GO:0003130~BMP signaling pathway involved in heart induction	2	2.0202	0.0174074	BMP4, BMP2	99	3	16792	113.077	1	0.131652	0.11911
GOTERM_BP_DIRECT	GO:0033590~response to cobalamin	2	2.0202	0.0174074	RELA, EGFR	99	3	16792	113.077	1	0.131652	0.11911
GOTERM_BP_DIRECT	GO:0060128~corticotropin hormone secreting cell differentiation	2	2.0202	0.0174074	BMP2, FGF2	99	3	16792	113.077	1	0.131652	0.11911
GOTERM_BP_DIRECT	GO:2000366~positive regulation of STAT protein import into nucleus	2	2.0202	0.0174074	IL6, LEP	99	3	16792	113.077	1	0.131652	0.11911
GOTERM_BP_DIRECT	GO:0008584~male gonad development	4	4.0404	0.0176229	SRD5A1, INSR, BCL2, ESR1	99	94	16792	7.21771	1	0.132759	0.120112
GOTERM_BP_DIRECT	GO:0030501~positive regulation of bone mineralization	3	3.0303	0.0177005	BMP4, BMP2, SMAD3	99	35	16792	14.5385	1	0.132823	0.12017
GOTERM_BP_DIRECT	GO:0048536~spleen development	3	3.0303	0.0186714	BCL2, ABL1, FADD	99	36	16792	14.1347	1	0.139563	0.126268
GOTERM_BP_DIRECT	GO:0005975~carbohydrate metabolic process	5	5.05051	0.0189419	LDHB, ALDH2, INSR, AKR1B1, SLC2A4	99	174	16792	4.87403	1	0.141037	0.127601
GOTERM_BP_DIRECT	GO:2001240~negative regulation of extrinsic apoptotic signaling pathway in absence of ligand	3	3.0303	0.0196642	IL1B, BCL2, TNF	99	37	16792	13.7527	1	0.145288	0.131447
GOTERM_BP_DIRECT	GO:0045786~negative regulation of cell cycle	3	3.0303	0.0196642	BMP4, BMP2, PTGS2	99	37	16792	13.7527	1	0.145288	0.131447
GOTERM_BP_DIRECT	GO:0042517~positive regulation of tyrosine phosphorylation of Stat3 protein	3	3.0303	0.0206787	CSF1R, IL6, LEP	99	38	16792	13.3907	1	0.152199	0.1377
GOTERM_BP_DIRECT	GO:0032570~response to progesterone	3	3.0303	0.0217147	SREBF1, FOS, RELA	99	39	16792	13.0474	1	0.159214	0.144047
GOTERM_BP_DIRECT	GO:0043201~response to leucine	2	2.0202	0.0231429	RPS6KB1, PPARGC1A	99	4	16792	84.8081	1	0.164658	0.148972
GOTERM_BP_DIRECT	GO:0071871~response to epinephrine	2	2.0202	0.0231429	ABL1, PPARGC1A	99	4	16792	84.8081	1	0.164658	0.148972
GOTERM_BP_DIRECT	GO:0014878~response to electrical stimulus involved in regulation of muscle adaptation	2	2.0202	0.0231429	RPS6KB1, PPARGC1A	99	4	16792	84.8081	1	0.164658	0.148972
GOTERM_BP_DIRECT	GO:0055118~negative regulation of cardiac muscle contraction	2	2.0202	0.0231429	ADORA1, PIK3CG	99	4	16792	84.8081	1	0.164658	0.148972
GOTERM_BP_DIRECT	GO:0030730~sequestering of triglyceride	2	2.0202	0.0231429	IL1B, TNF	99	4	16792	84.8081	1	0.164658	0.148972
GOTERM_BP_DIRECT	GO:0006084~acetyl-CoA metabolic process	2	2.0202	0.0231429	FASN, ACACA	99	4	16792	84.8081	1	0.164658	0.148972
GOTERM_BP_DIRECT	GO:0060129~thyroid-stimulating hormone-secreting cell differentiation	2	2.0202	0.0231429	BMP2, FGF2	99	4	16792	84.8081	1	0.164658	0.148972
GOTERM_BP_DIRECT	GO:0051882~mitochondrial depolarization	2	2.0202	0.0231429	CASP1, ABL1	99	4	16792	84.8081	1	0.164658	0.148972
GOTERM_BP_DIRECT	GO:0002548~monocyte chemotaxis	3	3.0303	0.0249487	IL6, CCL5, TNFSF11	99	42	16792	12.1154	1	0.17685	0.160003
GOTERM_BP_DIRECT	GO:0045785~positive regulation of cell adhesion	3	3.0303	0.0260677	CXCL12, CCL5, TNF	99	43	16792	11.8337	1	0.184103	0.166565
GOTERM_BP_DIRECT	GO:0006979~response to oxidative stress	4	4.0404	0.0265526	GPX1, ABL1, PTGS2, EGFR	99	110	16792	6.16786	1	0.186841	0.169042
GOTERM_BP_DIRECT	GO:0045892~negative regulation of transcription, DNA-templated	8	8.08081	0.0267577	BMP4, BMP2, JUN, FABP4, ADIPOQ, PPARG, TNF, RELA	99	499	16792	2.7193	1	0.187597	0.169726
GOTERM_BP_DIRECT	GO:0034644~cellular response to UV	3	3.0303	0.0272068	BAX, PIK3R1, PTGS2	99	44	16792	11.5647	1	0.190052	0.171947
GOTERM_BP_DIRECT	GO:0071363~cellular response to growth factor stimulus	3	3.0303	0.0283657	RPS6KB1, SRD5A1, INSR	99	45	16792	11.3077	1	0.193073	0.17468
GOTERM_BP_DIRECT	GO:0032870~cellular response to hormone stimulus	3	3.0303	0.0283657	JUN, RPS6KB1, FOS	99	45	16792	11.3077	1	0.193073	0.17468
GOTERM_BP_DIRECT	GO:0035630~bone mineralization involved in bone maturation	2	2.0202	0.0288453	BMP2, LEP	99	5	16792	67.8465	1	0.193073	0.17468
GOTERM_BP_DIRECT	GO:0032611~interleukin-1 beta production	2	2.0202	0.0288453	IL1B, CASP1	99	5	16792	67.8465	1	0.193073	0.17468
GOTERM_BP_DIRECT	GO:0071332~cellular response to fructose stimulus	2	2.0202	0.0288453	PCK1, PPARGC1A	99	5	16792	67.8465	1	0.193073	0.17468
GOTERM_BP_DIRECT	GO:1904385~cellular response to angiotensin	2	2.0202	0.0288453	PRKCD, CYBA	99	5	16792	67.8465	1	0.193073	0.17468
GOTERM_BP_DIRECT	GO:1900103~positive regulation of endoplasmic reticulum unfolded protein response	2	2.0202	0.0288453	BAX, PIK3R1	99	5	16792	67.8465	1	0.193073	0.17468
GOTERM_BP_DIRECT	GO:0033599~regulation of mammary gland epithelial cell proliferation	2	2.0202	0.0288453	GPX1, BAX	99	5	16792	67.8465	1	0.193073	0.17468
GOTERM_BP_DIRECT	GO:0031325~positive regulation of cellular metabolic process	2	2.0202	0.0288453	FASN, ACACA	99	5	16792	67.8465	1	0.193073	0.17468
GOTERM_BP_DIRECT	GO:0048639~positive regulation of developmental growth	2	2.0202	0.0288453	LEP, INSR	99	5	16792	67.8465	1	0.193073	0.17468
GOTERM_BP_DIRECT	GO:0016101~diterpenoid metabolic process	2	2.0202	0.0288453	SRD5A1, EGFR	99	5	16792	67.8465	1	0.193073	0.17468
GOTERM_BP_DIRECT	GO:0070431~nucleotide-binding oligomerization domain containing 2 signaling pathway	2	2.0202	0.0288453	NFKBIA, RELA	99	5	16792	67.8465	1	0.193073	0.17468
GOTERM_BP_DIRECT	GO:0010595~positive regulation of endothelial cell migration	3	3.0303	0.0295442	BMP4, NRP1, FGF2	99	46	16792	11.0619	1	0.196382	0.177674
GOTERM_BP_DIRECT	GO:0032729~positive regulation of interferon-gamma production	3	3.0303	0.0295442	IL1B, FADD, TNF	99	46	16792	11.0619	1	0.196382	0.177674
GOTERM_BP_DIRECT	GO:0071230~cellular response to amino acid stimulus	3	3.0303	0.030742	COL1A1, TNF, EGFR	99	47	16792	10.8266	1	0.202404	0.183122
GOTERM_BP_DIRECT	GO:0051781~positive regulation of cell division	3	3.0303	0.030742	IL1B, VEGFC, FGF2	99	47	16792	10.8266	1	0.202404	0.183122
GOTERM_BP_DIRECT	GO:0016032~viral process	6	6.06061	0.0307662	NFKBIA, MMP1, LCK, BAX, MAPK1, PIK3R1	99	299	16792	3.40367	1	0.202404	0.183122
GOTERM_BP_DIRECT	GO:0009408~response to heat	3	3.0303	0.0319587	IL6, CXCL12, RPS6KB1	99	48	16792	10.601	1	0.208819	0.188926
GOTERM_BP_DIRECT	GO:0051603~proteolysis involved in cellular protein catabolic process	3	3.0303	0.0319587	CASP8, CTSK, CTSB	99	48	16792	10.601	1	0.208819	0.188926
GOTERM_BP_DIRECT	GO:0042752~regulation of circadian rhythm	3	3.0303	0.0331943	MAPK8, PPARG, PPARGC1A	99	49	16792	10.3847	1	0.216157	0.195565
GOTERM_BP_DIRECT	GO:0030308~negative regulation of cell growth	4	4.0404	0.0338566	CDKN1A, SMAD3, BCL2, PPARG	99	121	16792	5.60715	1	0.216676	0.196035
GOTERM_BP_DIRECT	GO:0002320~lymphoid progenitor cell differentiation	2	2.0202	0.0345148	BMP4, BCL2	99	6	16792	56.5387	1	0.216676	0.196035
GOTERM_BP_DIRECT	GO:0046321~positive regulation of fatty acid oxidation	2	2.0202	0.0345148	PPARG, PPARGC1A	99	6	16792	56.5387	1	0.216676	0.196035
GOTERM_BP_DIRECT	GO:0097527~necroptotic signaling pathway	2	2.0202	0.0345148	FADD, TNF	99	6	16792	56.5387	1	0.216676	0.196035
GOTERM_BP_DIRECT	GO:0060664~epithelial cell proliferation involved in salivary gland morphogenesis	2	2.0202	0.0345148	IL6, TNF	99	6	16792	56.5387	1	0.216676	0.196035
GOTERM_BP_DIRECT	GO:0045084~positive regulation of interleukin-12 biosynthetic process	2	2.0202	0.0345148	IFNG, RELA	99	6	16792	56.5387	1	0.216676	0.196035
GOTERM_BP_DIRECT	GO:0001957~intramembranous ossification	2	2.0202	0.0345148	COL1A1, CTSK	99	6	16792	56.5387	1	0.216676	0.196035
GOTERM_BP_DIRECT	GO:0042487~regulation of odontogenesis of dentin-containing tooth	2	2.0202	0.0345148	BMP4, BMP2	99	6	16792	56.5387	1	0.216676	0.196035
GOTERM_BP_DIRECT	GO:0021978~telencephalon regionalization	2	2.0202	0.0345148	BMP4, BMP2	99	6	16792	56.5387	1	0.216676	0.196035
GOTERM_BP_DIRECT	GO:0060440~trachea formation	2	2.0202	0.0345148	BMP4, MAPK1	99	6	16792	56.5387	1	0.216676	0.196035
GOTERM_BP_DIRECT	GO:0032025~response to cobalt ion	2	2.0202	0.0345148	CASP8, CASP3	99	6	16792	56.5387	1	0.216676	0.196035
GOTERM_BP_DIRECT	GO:0051726~regulation of cell cycle	4	4.0404	0.0360118	JUN, CCNE1, LEP, FGF2	99	124	16792	5.47149	1	0.225338	0.203871
GOTERM_BP_DIRECT	GO:0006633~fatty acid biosynthetic process	3	3.0303	0.0370109	FASN, LPL, ACACA	99	52	16792	9.78555	1	0.230838	0.208847
GOTERM_BP_DIRECT	GO:0038096~Fc-gamma receptor signaling pathway involved in phagocytosis	4	4.0404	0.0382362	PRKCD, ABL1, MAPK1, PIK3R1	99	127	16792	5.34224	1	0.237454	0.214834
GOTERM_BP_DIRECT	GO:0045727~positive regulation of translation	3	3.0303	0.038319	IL6, RPS6KB1, MAPK1	99	53	16792	9.60091	1	0.237454	0.214834
GOTERM_BP_DIRECT	GO:0043496~regulation of protein homodimerization activity	2	2.0202	0.0401515	BCL2, BAX	99	7	16792	48.4618	1	0.24486	0.221534
GOTERM_BP_DIRECT	GO:1903140~regulation of establishment of endothelial barrier	2	2.0202	0.0401515	IL1B, TNF	99	7	16792	48.4618	1	0.24486	0.221534
GOTERM_BP_DIRECT	GO:0060687~regulation of branching involved in prostate gland morphogenesis	2	2.0202	0.0401515	BMP4, ESR1	99	7	16792	48.4618	1	0.24486	0.221534
GOTERM_BP_DIRECT	GO:0048842~positive regulation of axon extension involved in axon guidance	2	2.0202	0.0401515	NRP1, CXCL12	99	7	16792	48.4618	1	0.24486	0.221534
GOTERM_BP_DIRECT	GO:0071639~positive regulation of monocyte chemotactic protein-1 production	2	2.0202	0.0401515	IL1B, ADIPOQ	99	7	16792	48.4618	1	0.24486	0.221534
GOTERM_BP_DIRECT	GO:0007173~epidermal growth factor receptor signaling pathway	3	3.0303	0.0423472	ABL1, PIK3R1, EGFR	99	56	16792	9.08658	1	0.257434	0.23291
GOTERM_BP_DIRECT	GO:0007204~positive regulation of cytosolic calcium ion concentration	4	4.0404	0.0436934	ABL1, CXCR4, ESR1, PIK3CG	99	134	16792	5.06317	1	0.263042	0.237984
GOTERM_BP_DIRECT	GO:0043401~steroid hormone mediated signaling pathway	3	3.0303	0.0437239	BMP4, PPARG, ESR1	99	57	16792	8.92717	1	0.263042	0.237984
GOTERM_BP_DIRECT	GO:0032091~negative regulation of protein binding	3	3.0303	0.0437239	MAPK8, PRKCD, BAX	99	57	16792	8.92717	1	0.263042	0.237984
GOTERM_BP_DIRECT	GO:0051592~response to calcium ion	3	3.0303	0.0451171	IL6, CCND1, EGFR	99	58	16792	8.77325	1	0.263042	0.237984
GOTERM_BP_DIRECT	GO:0006661~phosphatidylinositol biosynthetic process	3	3.0303	0.0451171	PIK3R1, FGF2, PIK3CG	99	58	16792	8.77325	1	0.263042	0.237984
GOTERM_BP_DIRECT	GO:0044597~daunorubicin metabolic process	2	2.0202	0.0457556	AKR1B10, AKR1B1	99	8	16792	42.404	1	0.263042	0.237984
GOTERM_BP_DIRECT	GO:0071316~cellular response to nicotine	2	2.0202	0.0457556	TNF, RELA	99	8	16792	42.404	1	0.263042	0.237984
GOTERM_BP_DIRECT	GO:0045410~positive regulation of interleukin-6 biosynthetic process	2	2.0202	0.0457556	IFNG, IL1B	99	8	16792	42.404	1	0.263042	0.237984
GOTERM_BP_DIRECT	GO:0033689~negative regulation of osteoblast proliferation	2	2.0202	0.0457556	SMAD3, BCL2	99	8	16792	42.404	1	0.263042	0.237984
GOTERM_BP_DIRECT	GO:0006975~DNA damage induced protein phosphorylation	2	2.0202	0.0457556	CHEK1, ABL1	99	8	16792	42.404	1	0.263042	0.237984
GOTERM_BP_DIRECT	GO:0043497~regulation of protein heterodimerization activity	2	2.0202	0.0457556	BCL2, BAX	99	8	16792	42.404	1	0.263042	0.237984
GOTERM_BP_DIRECT	GO:0045839~negative regulation of mitotic nuclear division	2	2.0202	0.0457556	BMP4, CHEK1	99	8	16792	42.404	1	0.263042	0.237984
GOTERM_BP_DIRECT	GO:0014732~skeletal muscle atrophy	2	2.0202	0.0457556	RPS6KB1, PPARGC1A	99	8	16792	42.404	1	0.263042	0.237984
GOTERM_BP_DIRECT	GO:0043068~positive regulation of programmed cell death	2	2.0202	0.0457556	CDKN1A, TNF	99	8	16792	42.404	1	0.263042	0.237984
GOTERM_BP_DIRECT	GO:0035234~ectopic germ cell programmed cell death	2	2.0202	0.0457556	IL1B, BAX	99	8	16792	42.404	1	0.263042	0.237984
GOTERM_BP_DIRECT	GO:0032966~negative regulation of collagen biosynthetic process	2	2.0202	0.0457556	IL6, PPARG	99	8	16792	42.404	1	0.263042	0.237984
GOTERM_BP_DIRECT	GO:0002674~negative regulation of acute inflammatory response	2	2.0202	0.0457556	ADORA1, PPARG	99	8	16792	42.404	1	0.263042	0.237984
GOTERM_BP_DIRECT	GO:0044598~doxorubicin metabolic process	2	2.0202	0.0457556	AKR1B10, AKR1B1	99	8	16792	42.404	1	0.263042	0.237984
GOTERM_BP_DIRECT	GO:0001501~skeletal system development	4	4.0404	0.0461453	COL1A1, BMP2, TNFRSF11B, MMP9	99	137	16792	4.9523	1	0.263042	0.237984
GOTERM_BP_DIRECT	GO:0010629~negative regulation of gene expression	4	4.0404	0.0461453	CDKN1A, IFNG, ESR1, TNF	99	137	16792	4.9523	1	0.263042	0.237984
GOTERM_BP_DIRECT	GO:0000086~G2/M transition of mitotic cell cycle	4	4.0404	0.0461453	CDKN1A, CHEK1, CDK2, CDK1	99	137	16792	4.9523	1	0.263042	0.237984
GOTERM_BP_DIRECT	GO:0006281~DNA repair	5	5.05051	0.048792	PARP1, TDP1, CHEK1, CDK2, CDK1	99	235	16792	3.60885	1	0.277306	0.250889
GOTERM_BP_DIRECT	GO:0008635~activation of cysteine-type endopeptidase activity involved in apoptotic process by cytochrome c	2	2.0202	0.0513273	CASP3, BAX	99	9	16792	37.6925	1	0.280911	0.254151
GOTERM_BP_DIRECT	GO:0090197~positive regulation of chemokine secretion	2	2.0202	0.0513273	CSF1R, LPL	99	9	16792	37.6925	1	0.280911	0.254151
GOTERM_BP_DIRECT	GO:0009651~response to salt stress	2	2.0202	0.0513273	BAX, TNF	99	9	16792	37.6925	1	0.280911	0.254151
GOTERM_BP_DIRECT	GO:0003014~renal system process	2	2.0202	0.0513273	BMP4, BCL2	99	9	16792	37.6925	1	0.280911	0.254151
GOTERM_BP_DIRECT	GO:0060068~vagina development	2	2.0202	0.0513273	BAX, ESR1	99	9	16792	37.6925	1	0.280911	0.254151
GOTERM_BP_DIRECT	GO:0060020~Bergmann glial cell differentiation	2	2.0202	0.0513273	ABL1, MAPK1	99	9	16792	37.6925	1	0.280911	0.254151
GOTERM_BP_DIRECT	GO:2000304~positive regulation of ceramide biosynthetic process	2	2.0202	0.0513273	PRKCD, TNF	99	9	16792	37.6925	1	0.280911	0.254151
GOTERM_BP_DIRECT	GO:0043583~ear development	2	2.0202	0.0513273	BCL2, ECE1	99	9	16792	37.6925	1	0.280911	0.254151
GOTERM_BP_DIRECT	GO:0010469~regulation of receptor activity	2	2.0202	0.0513273	PRKCD, SERPINE1	99	9	16792	37.6925	1	0.280911	0.254151
GOTERM_BP_DIRECT	GO:0010224~response to UV-B	2	2.0202	0.0513273	BCL2, RELA	99	9	16792	37.6925	1	0.280911	0.254151
GOTERM_BP_DIRECT	GO:0010863~positive regulation of phospholipase C activity	2	2.0202	0.0513273	ESR1, FGF2	99	9	16792	37.6925	1	0.280911	0.254151
GOTERM_BP_DIRECT	GO:0002237~response to molecule of bacterial origin	2	2.0202	0.0513273	CXCL8, CXCL2	99	9	16792	37.6925	1	0.280911	0.254151
GOTERM_BP_DIRECT	GO:0060039~pericardium development	2	2.0202	0.0513273	BMP2, SMAD3	99	9	16792	37.6925	1	0.280911	0.254151
GOTERM_BP_DIRECT	GO:0008217~regulation of blood pressure	3	3.0303	0.0553131	LEP, PPARG, PTGS2	99	65	16792	7.82844	1	0.301865	0.273108
GOTERM_BP_DIRECT	GO:2000406~positive regulation of T cell migration	2	2.0202	0.0568669	CXCL12, CCL5	99	10	16792	33.9232	1	0.304293	0.275305
GOTERM_BP_DIRECT	GO:0033160~positive regulation of protein import into nucleus, translocation	2	2.0202	0.0568669	IL6, CDK1	99	10	16792	33.9232	1	0.304293	0.275305
GOTERM_BP_DIRECT	GO:0019371~cyclooxygenase pathway	2	2.0202	0.0568669	CBR1, PTGS2	99	10	16792	33.9232	1	0.304293	0.275305
GOTERM_BP_DIRECT	GO:0002675~positive regulation of acute inflammatory response	2	2.0202	0.0568669	IL6, PIK3CG	99	10	16792	33.9232	1	0.304293	0.275305
GOTERM_BP_DIRECT	GO:0031953~negative regulation of protein autophosphorylation	2	2.0202	0.0568669	JUN, ADIPOQ	99	10	16792	33.9232	1	0.304293	0.275305
GOTERM_BP_DIRECT	GO:0002021~response to dietary excess	2	2.0202	0.0568669	LEP, PPARGC1A	99	10	16792	33.9232	1	0.304293	0.275305
GOTERM_BP_DIRECT	GO:0033762~response to glucagon	2	2.0202	0.0568669	SREBF1, RPS6KB1	99	10	16792	33.9232	1	0.304293	0.275305
GOTERM_BP_DIRECT	GO:0035690~cellular response to drug	3	3.0303	0.0614681	IL1B, ADIPOQ, EGFR	99	69	16792	7.37462	1	0.322968	0.292201
GOTERM_BP_DIRECT	GO:0007267~cell-cell signaling	5	5.05051	0.0614733	NRP1, BMP2, CCL5, IL1B, ADORA1	99	254	16792	3.3389	1	0.322968	0.292201
GOTERM_BP_DIRECT	GO:0060081~membrane hyperpolarization	2	2.0202	0.0623744	ADIPOQ, CASP1	99	11	16792	30.8393	1	0.322968	0.292201
GOTERM_BP_DIRECT	GO:0046325~negative regulation of glucose import	2	2.0202	0.0623744	LEP, TNF	99	11	16792	30.8393	1	0.322968	0.292201
GOTERM_BP_DIRECT	GO:0097202~activation of cysteine-type endopeptidase activity	2	2.0202	0.0623744	CASP8, FADD	99	11	16792	30.8393	1	0.322968	0.292201
GOTERM_BP_DIRECT	GO:0031571~mitotic G1 DNA damage checkpoint	2	2.0202	0.0623744	CCND1, CDK2	99	11	16792	30.8393	1	0.322968	0.292201
GOTERM_BP_DIRECT	GO:0034116~positive regulation of heterotypic cell-cell adhesion	2	2.0202	0.0623744	IL1B, TNF	99	11	16792	30.8393	1	0.322968	0.292201
GOTERM_BP_DIRECT	GO:0032495~response to muramyl dipeptide	2	2.0202	0.0623744	NFKBIA, RELA	99	11	16792	30.8393	1	0.322968	0.292201
GOTERM_BP_DIRECT	GO:0030431~sleep	2	2.0202	0.0623744	FOS, SLC29A1	99	11	16792	30.8393	1	0.322968	0.292201
GOTERM_BP_DIRECT	GO:0033197~response to vitamin E	2	2.0202	0.0623744	CCND1, LEP	99	11	16792	30.8393	1	0.322968	0.292201
GOTERM_BP_DIRECT	GO:0033690~positive regulation of osteoblast proliferation	2	2.0202	0.0623744	BMP2, ABL1	99	11	16792	30.8393	1	0.322968	0.292201
GOTERM_BP_DIRECT	GO:0030857~negative regulation of epithelial cell differentiation	2	2.0202	0.0623744	IFNG, CCND1	99	11	16792	30.8393	1	0.322968	0.292201
GOTERM_BP_DIRECT	GO:0031647~regulation of protein stability	3	3.0303	0.0630421	SREBF1, BCL2, MAPK1	99	70	16792	7.26926	1	0.323807	0.29296
GOTERM_BP_DIRECT	GO:0033138~positive regulation of peptidyl-serine phosphorylation	3	3.0303	0.0630421	IL6, BCL2, TNF	99	70	16792	7.26926	1	0.323807	0.29296
GOTERM_BP_DIRECT	GO:0098869~cellular oxidant detoxification	3	3.0303	0.0630421	GPX1, HP, PTGS2	99	70	16792	7.26926	1	0.323807	0.29296
GOTERM_BP_DIRECT	GO:0006629~lipid metabolic process	4	4.0404	0.0641703	SREBF1, LEP, LPL, PPARG	99	157	16792	4.32143	1	0.328723	0.297408
GOTERM_BP_DIRECT	GO:0007411~axon guidance	4	4.0404	0.0661284	CSF1R, NRP1, CXCL12, MAPK1	99	159	16792	4.26707	1	0.335928	0.303926
GOTERM_BP_DIRECT	GO:0016485~protein processing	3	3.0303	0.0662307	CASP1, ECE1, METAP2	99	72	16792	7.06734	1	0.335928	0.303926
GOTERM_BP_DIRECT	GO:0045444~fat cell differentiation	3	3.0303	0.0678449	SREBF1, GPX1, CCND1	99	73	16792	6.97053	1	0.335928	0.303926
GOTERM_BP_DIRECT	GO:0001759~organ induction	2	2.0202	0.0678501	BMP4, FGF2	99	12	16792	28.2694	1	0.335928	0.303926
GOTERM_BP_DIRECT	GO:0097067~cellular response to thyroid hormone stimulus	2	2.0202	0.0678501	PPARGC1A, CTSB	99	12	16792	28.2694	1	0.335928	0.303926
GOTERM_BP_DIRECT	GO:0035413~positive regulation of catenin import into nucleus	2	2.0202	0.0678501	SMAD3, EGFR	99	12	16792	28.2694	1	0.335928	0.303926
GOTERM_BP_DIRECT	GO:0045778~positive regulation of ossification	2	2.0202	0.0678501	BMP4, BMP2	99	12	16792	28.2694	1	0.335928	0.303926
GOTERM_BP_DIRECT	GO:0071498~cellular response to fluid shear stress	2	2.0202	0.0678501	CA2, PTGS2	99	12	16792	28.2694	1	0.335928	0.303926
GOTERM_BP_DIRECT	GO:0045744~negative regulation of G-protein coupled receptor protein signaling pathway	2	2.0202	0.0678501	CXCL8, CCL5	99	12	16792	28.2694	1	0.335928	0.303926
GOTERM_BP_DIRECT	GO:0090399~replicative senescence	2	2.0202	0.0678501	CDKN1A, CHEK1	99	12	16792	28.2694	1	0.335928	0.303926
GOTERM_BP_DIRECT	GO:0031000~response to caffeine	2	2.0202	0.0678501	IL6, PPARG	99	12	16792	28.2694	1	0.335928	0.303926
GOTERM_BP_DIRECT	GO:0071872~cellular response to epinephrine stimulus	2	2.0202	0.0678501	SRD5A1, ADIPOQ	99	12	16792	28.2694	1	0.335928	0.303926
GOTERM_BP_DIRECT	GO:0045779~negative regulation of bone resorption	2	2.0202	0.0678501	IL6, TNFRSF11B	99	12	16792	28.2694	1	0.335928	0.303926
GOTERM_BP_DIRECT	GO:0034976~response to endoplasmic reticulum stress	3	3.0303	0.0711123	CXCL8, ABL1, PIK3R1	99	75	16792	6.78465	1	0.34851	0.31531
GOTERM_BP_DIRECT	GO:0030324~lung development	3	3.0303	0.072765	SREBF1, FGF2, EGFR	99	76	16792	6.69537	1	0.34851	0.31531
GOTERM_BP_DIRECT	GO:0045995~regulation of embryonic development	2	2.0202	0.0732941	INSR, CDK1	99	13	16792	26.0948	1	0.34851	0.31531
GOTERM_BP_DIRECT	GO:0032026~response to magnesium ion	2	2.0202	0.0732941	CCND1, TNFRSF11B	99	13	16792	26.0948	1	0.34851	0.31531
GOTERM_BP_DIRECT	GO:0050872~white fat cell differentiation	2	2.0202	0.0732941	FABP4, PPARG	99	13	16792	26.0948	1	0.34851	0.31531
GOTERM_BP_DIRECT	GO:0060391~positive regulation of SMAD protein import into nucleus	2	2.0202	0.0732941	BMP4, PARP1	99	13	16792	26.0948	1	0.34851	0.31531
GOTERM_BP_DIRECT	GO:2001275~positive regulation of glucose import in response to insulin stimulus	2	2.0202	0.0732941	IRS1, PIK3R1	99	13	16792	26.0948	1	0.34851	0.31531
GOTERM_BP_DIRECT	GO:0045651~positive regulation of macrophage differentiation	2	2.0202	0.0732941	CASP8, FADD	99	13	16792	26.0948	1	0.34851	0.31531
GOTERM_BP_DIRECT	GO:0019372~lipoxygenase pathway	2	2.0202	0.0732941	GPX1, PTGS2	99	13	16792	26.0948	1	0.34851	0.31531
GOTERM_BP_DIRECT	GO:0050901~leukocyte tethering or rolling	2	2.0202	0.0732941	LEP, TNF	99	13	16792	26.0948	1	0.34851	0.31531
GOTERM_BP_DIRECT	GO:0061029~eyelid development in camera-type eye	2	2.0202	0.0732941	JUN, EGFR	99	13	16792	26.0948	1	0.34851	0.31531
GOTERM_BP_DIRECT	GO:0046628~positive regulation of insulin receptor signaling pathway	2	2.0202	0.0732941	IRS1, LEP	99	13	16792	26.0948	1	0.34851	0.31531
GOTERM_BP_DIRECT	GO:0048546~digestive tract morphogenesis	2	2.0202	0.0732941	BCL2, EGFR	99	13	16792	26.0948	1	0.34851	0.31531
GOTERM_BP_DIRECT	GO:0043922~negative regulation by host of viral transcription	2	2.0202	0.0732941	JUN, CCL5	99	13	16792	26.0948	1	0.34851	0.31531
GOTERM_BP_DIRECT	GO:0046685~response to arsenic-containing substance	2	2.0202	0.0732941	CDKN1A, TNFRSF11B	99	13	16792	26.0948	1	0.34851	0.31531
GOTERM_BP_DIRECT	GO:0060425~lung morphogenesis	2	2.0202	0.0732941	BMP4, MAPK1	99	13	16792	26.0948	1	0.34851	0.31531
GOTERM_BP_DIRECT	GO:0045454~cell redox homeostasis	3	3.0303	0.0744301	IL6, GPX1, CYBA	99	77	16792	6.60842	1	0.353038	0.319406
GOTERM_BP_DIRECT	GO:0045666~positive regulation of neuron differentiation	3	3.0303	0.0761075	BMP4, BMP2, IFNG	99	78	16792	6.5237	1	0.360105	0.3258
GOTERM_BP_DIRECT	GO:0007166~cell surface receptor signaling pathway	5	5.05051	0.0765289	CASP8, IFNG, FADD, TACR1, EGFR	99	274	16792	3.09519	1	0.361209	0.326799
GOTERM_BP_DIRECT	GO:0045721~negative regulation of gluconeogenesis	2	2.0202	0.0787066	IL6, ADIPOQ	99	14	16792	24.2309	1	0.362579	0.328039
GOTERM_BP_DIRECT	GO:0042554~superoxide anion generation	2	2.0202	0.0787066	NOX4, CYBA	99	14	16792	24.2309	1	0.362579	0.328039
GOTERM_BP_DIRECT	GO:0001678~cellular glucose homeostasis	2	2.0202	0.0787066	PIK3R1, PPARGC1A	99	14	16792	24.2309	1	0.362579	0.328039
GOTERM_BP_DIRECT	GO:0010812~negative regulation of cell-substrate adhesion	2	2.0202	0.0787066	COL1A1, LGALS1	99	14	16792	24.2309	1	0.362579	0.328039
GOTERM_BP_DIRECT	GO:0010243~response to organonitrogen compound	2	2.0202	0.0787066	CDKN1A, CCND1	99	14	16792	24.2309	1	0.362579	0.328039
GOTERM_BP_DIRECT	GO:0010875~positive regulation of cholesterol efflux	2	2.0202	0.0787066	NFKBIA, ADIPOQ	99	14	16792	24.2309	1	0.362579	0.328039
GOTERM_BP_DIRECT	GO:0070208~protein heterotrimerization	2	2.0202	0.0787066	COL1A1, ADIPOQ	99	14	16792	24.2309	1	0.362579	0.328039
GOTERM_BP_DIRECT	GO:0032461~positive regulation of protein oligomerization	2	2.0202	0.0787066	MMP1, BAX	99	14	16792	24.2309	1	0.362579	0.328039
GOTERM_BP_DIRECT	GO:0048009~insulin-like growth factor receptor signaling pathway	2	2.0202	0.0787066	IRS1, PIK3R1	99	14	16792	24.2309	1	0.362579	0.328039
GOTERM_BP_DIRECT	GO:0071354~cellular response to interleukin-6	2	2.0202	0.0787066	PPARGC1A, RELA	99	14	16792	24.2309	1	0.362579	0.328039
GOTERM_BP_DIRECT	GO:0046777~protein autophosphorylation	4	4.0404	0.0795105	CSF1R, INSR, ABL1, EGFR	99	172	16792	3.94456	1	0.365406	0.330596
GOTERM_BP_DIRECT	GO:0042993~positive regulation of transcription factor import into nucleus	2	2.0202	0.0840879	SMAD3, PIK3R1	99	15	16792	22.6155	1	0.377413	0.34146
GOTERM_BP_DIRECT	GO:0045725~positive regulation of glycogen biosynthetic process	2	2.0202	0.0840879	IRS1, INSR	99	15	16792	22.6155	1	0.377413	0.34146
GOTERM_BP_DIRECT	GO:0014850~response to muscle activity	2	2.0202	0.0840879	SRD5A1, PPARGC1A	99	15	16792	22.6155	1	0.377413	0.34146
GOTERM_BP_DIRECT	GO:0002042~cell migration involved in sprouting angiogenesis	2	2.0202	0.0840879	NRP1, FGF2	99	15	16792	22.6155	1	0.377413	0.34146
GOTERM_BP_DIRECT	GO:0021854~hypothalamus development	2	2.0202	0.0840879	SRD5A1, BAX	99	15	16792	22.6155	1	0.377413	0.34146
GOTERM_BP_DIRECT	GO:0045948~positive regulation of translational initiation	2	2.0202	0.0840879	RPS6KB1, CCL5	99	15	16792	22.6155	1	0.377413	0.34146
GOTERM_BP_DIRECT	GO:0043122~regulation of I-kappaB kinase/NF-kappaB signaling	2	2.0202	0.0840879	IL1B, TNF	99	15	16792	22.6155	1	0.377413	0.34146
GOTERM_BP_DIRECT	GO:0048714~positive regulation of oligodendrocyte differentiation	2	2.0202	0.0840879	CXCR4, PPARG	99	15	16792	22.6155	1	0.377413	0.34146
GOTERM_BP_DIRECT	GO:0032270~positive regulation of cellular protein metabolic process	2	2.0202	0.0840879	NFKBIA, ADIPOQ	99	15	16792	22.6155	1	0.377413	0.34146
GOTERM_BP_DIRECT	GO:0032469~endoplasmic reticulum calcium ion homeostasis	2	2.0202	0.0840879	BCL2, BAX	99	15	16792	22.6155	1	0.377413	0.34146
GOTERM_BP_DIRECT	GO:0030307~positive regulation of cell growth	3	3.0303	0.0864173	BCL2, CYBA, EGFR	99	84	16792	6.05772	1	0.386964	0.350101
GOTERM_BP_DIRECT	GO:0050830~defense response to Gram-positive bacterium	3	3.0303	0.0881748	IL6, ACP5, TNF	99	85	16792	5.98645	1	0.393159	0.355705
GOTERM_BP_DIRECT	GO:2001234~negative regulation of apoptotic signaling pathway	2	2.0202	0.089438	BCL2, BAX	99	16	16792	21.202	1	0.393159	0.355705
GOTERM_BP_DIRECT	GO:1900745~positive regulation of p38MAPK cascade	2	2.0202	0.089438	BMP2, LEP	99	16	16792	21.202	1	0.393159	0.355705
GOTERM_BP_DIRECT	GO:0048566~embryonic digestive tract development	2	2.0202	0.089438	CXCL8, TNF	99	16	16792	21.202	1	0.393159	0.355705
GOTERM_BP_DIRECT	GO:0061036~positive regulation of cartilage development	2	2.0202	0.089438	BMP4, BMP2	99	16	16792	21.202	1	0.393159	0.355705
GOTERM_BP_DIRECT	GO:0044130~negative regulation of growth of symbiont in host	2	2.0202	0.089438	IFNG, TNF	99	16	16792	21.202	1	0.393159	0.355705
GOTERM_BP_DIRECT	GO:0008209~androgen metabolic process	2	2.0202	0.089438	ESR1, PPARGC1A	99	16	16792	21.202	1	0.393159	0.355705
GOTERM_BP_DIRECT	GO:0097194~execution phase of apoptosis	2	2.0202	0.089438	CASP8, CASP3	99	16	16792	21.202	1	0.393159	0.355705
GOTERM_BP_DIRECT	GO:0006928~movement of cell or subcellular component	3	3.0303	0.089943	CXCL8, IFNG, PTGS2	99	86	16792	5.91684	1	0.393578	0.356084
GOTERM_BP_DIRECT	GO:0001822~kidney development	3	3.0303	0.089943	BMP4, CA2, BAX	99	86	16792	5.91684	1	0.393578	0.356084
GOTERM_BP_DIRECT	GO:0032722~positive regulation of chemokine production	2	2.0202	0.0947572	IL6, TNF	99	17	16792	19.9548	1	0.408136	0.369256
GOTERM_BP_DIRECT	GO:1902041~regulation of extrinsic apoptotic signaling pathway via death domain receptors	2	2.0202	0.0947572	CASP8, FADD	99	17	16792	19.9548	1	0.408136	0.369256
GOTERM_BP_DIRECT	GO:0021537~telencephalon development	2	2.0202	0.0947572	BMP4, BMP2	99	17	16792	19.9548	1	0.408136	0.369256
GOTERM_BP_DIRECT	GO:0071380~cellular response to prostaglandin E stimulus	2	2.0202	0.0947572	PPARG, ACACA	99	17	16792	19.9548	1	0.408136	0.369256
GOTERM_BP_DIRECT	GO:1901216~positive regulation of neuron death	2	2.0202	0.0947572	PARP1, ABL1	99	17	16792	19.9548	1	0.408136	0.369256
GOTERM_BP_DIRECT	GO:0070542~response to fatty acid	2	2.0202	0.0947572	UCP2, PTGS2	99	17	16792	19.9548	1	0.408136	0.369256
GOTERM_BP_DIRECT	GO:0055093~response to hyperoxia	2	2.0202	0.0947572	COL1A1, CDKN1A	99	17	16792	19.9548	1	0.408136	0.369256

## Sheet: Cellular Complex
Category	Term	Count	%	PValue	Genes	List Total	Pop Hits	Pop Total	Fold Enrichment	Bonferroni	Benjamini	FDR
GOTERM_CC_DIRECT	GO:0005615~extracellular space	32	32.3232	1.49939e-12	NRP1, CXCL8, SERPINE1, HP, AKR1B1, LPL, TNFRSF11B, FGF2, TNF, CXCL2, EGFR, LGALS1, CA2, CCL5, CTSK, CHEK1, SPP1, TNFSF11, TIMP1, CTSB, ADIPOQ, VEGFC, MMP9, BMP4, COL1A1, BMP2, IL6, MMP13, CXCL12, IFNG, IL1B, LEP	99	1347	18224	4.37311	2.96873e-10	2.9688e-10	2.57896e-10
GOTERM_CC_DIRECT	GO:0005829~cytosol	47	47.4747	6.36271e-11	NRP1, CDKN1A, IRS1, AKR1B1, TARS, PIK3R1, SLC2A4, RELA, ACACA, PIK3CG, LDHB, MAPK8, CASP8, CCND1, CA2, CASP3, CHEK1, CASP1, ABL1, MAPK1, ACP5, FADD, PCK1, SREBF1, NQO1, CBR1, JUN, SMAD3, GPX1, PRKCD, FOS, DHFR, NFKBIA, FABP4, AKR1B10, RPS6KB1, CCNE1, LCK, FASN, IL1B, CDK2, BCL2, CDK1, BTK, BAX, PPARG, METAP2	99	3315	18224	2.60989	1.25982e-08	6.29908e-09	5.47193e-09
GOTERM_CC_DIRECT	GO:0005576~extracellular region	28	28.2828	5.94929e-08	CXCL8, SERPINE1, HP, LPL, TNFRSF11B, FGF2, TNF, CXCL2, CCL5, CTSK, CASP1, SPP1, TNFSF11, TIMP1, CTSB, MMP1, ADIPOQ, VEGFC, MMP9, BMP4, COL1A1, BMP2, IL6, MMP13, CXCL12, IFNG, IL1B, LEP	99	1610	18224	3.20141	1.17795e-05	3.92653e-06	3.41092e-06
GOTERM_CC_DIRECT	GO:0070062~extracellular exosome	36	36.3636	6.22937e-07	SERPINE1, HP, AKR1B1, CXCR4, TARS, LPL, ECE1, SLC2A4, ACACA, DPP4, FUT6, LDHB, LGALS1, ALDH2, CA2, SPP1, MAPK1, ACP5, TIMP1, PCK1, CTSB, NQO1, CBR1, GPX1, INSR, PRKCD, ADIPOQ, MMP9, CXCL12, FABP4, AKR1B10, LCK, FASN, IL1B, CDK1, BAX	99	2811	18224	2.35749	0.000123334	3.08354e-05	2.67863e-05
GOTERM_CC_DIRECT	GO:0045121~membrane raft	10	10.101	1.66977e-06	DPP4, LDHB, CASP8, LCK, CASP3, BTK, FADD, SLC2A4, TNF, EGFR	99	206	18224	8.93596	0.00033056	6.6123e-05	5.74401e-05
GOTERM_CC_DIRECT	GO:0048471~perinuclear region of cytoplasm	14	14.1414	2.77391e-05	CDKN1A, SRD5A1, PRKCD, AKR1B1, ECE1, SLC2A4, EGFR, RPS6KB1, SPP1, BTK, ABL1, NOX4, PPARG, CTSB	99	621	18224	4.14997	0.00547736	0.00091539	0.000795187
GOTERM_CC_DIRECT	GO:0000307~cyclin-dependent protein kinase holoenzyme complex	4	4.0404	6.54676e-05	CDKN1A, CCND1, CCNE1, CDK2	99	15	18224	49.0882	0.0128794	0.0018518	0.00160863
GOTERM_CC_DIRECT	GO:0016020~membrane	26	26.2626	0.000192314	CSF1R, NRP1, ECE1, PIK3R1, SLC2A4, TNF, EGFR, PIK3CG, DPP4, FUT6, LDHB, CCND1, SLCO2B1, TNFSF11, PARP1, INSR, PRKCD, VEGFC, CYBA, FOS, ESR1, FASN, BCL2, CDK1, BAX, SLC29A1	99	2200	18224	2.1755	0.0373658	0.00475976	0.00413474
GOTERM_CC_DIRECT	GO:0005739~mitochondrion	19	19.1919	0.000235124	GPX1, PARP1, MAOA, CYBA, ACACA, LDHB, MAPK8, CASP8, RPS6KB1, CA5A, FASN, CASP1, BCL2, CDK1, ABL1, BAX, NOX4, MAPK1, CTSB	99	1331	18224	2.62775	0.0454927	0.00517273	0.00449348
GOTERM_CC_DIRECT	GO:0031264~death-inducing signaling complex	3	3.0303	0.000590635	CASP8, CASP3, FADD	99	7	18224	78.8918	0.110397	0.0116946	0.0101589
GOTERM_CC_DIRECT	GO:0009986~cell surface	11	11.1111	0.000669102	DPP4, CSF1R, NRP1, BMP2, LGALS1, RPS6KB1, ADIPOQ, LPL, CXCR4, TNF, EGFR	99	542	18224	3.73596	0.12412	0.0120438	0.0104623
GOTERM_CC_DIRECT	GO:0005581~collagen trimer	5	5.05051	0.00152989	COL1A1, MMP13, MMP1, ADIPOQ, TIMP1	99	92	18224	10.0044	0.261512	0.0252432	0.0219284
GOTERM_CC_DIRECT	GO:0005737~cytoplasm	43	43.4343	0.00181253	IRS1, AKR1B1, CXCR4, TARS, PIK3R1, PTGS2, FGF2, RELA, ACACA, EGFR, PIK3CG, LDHB, CASP8, LGALS1, CCND1, CA2, CASP3, CCL5, ABL1, TNFSF11, MAPK1, FADD, PCK1, SREBF1, NQO1, SMAD3, GPX1, PRKCD, ESR1, NFKBIA, IL6, FABP4, IFNG, RPS6KB1, FASN, TDP1, LEP, CDK2, BCL2, CDK1, BTK, BAX, METAP2	99	5222	18224	1.51579	0.30177	0.0276062	0.0239811
GOTERM_CC_DIRECT	GO:0005578~proteinaceous extracellular matrix	7	7.07071	0.00325689	BMP4, MMP13, LGALS1, MMP1, TNFRSF11B, TIMP1, MMP9	99	268	18224	4.80808	0.475818	0.0460618	0.0400133
GOTERM_CC_DIRECT	GO:0005667~transcription factor complex	6	6.06061	0.00387914	JUN, SMAD3, PARP1, CDK2, FOS, RELA	99	193	18224	5.72272	0.536785	0.0512047	0.0444808
GOTERM_CC_DIRECT	GO:0005901~caveola	4	4.0404	0.00517507	IRS1, INSR, MAPK1, PTGS2	99	65	18224	11.328	0.642036	0.0640414	0.055632
GOTERM_CC_DIRECT	GO:0042629~mast cell granule	3	3.0303	0.00562375	BTK, AKR1B1, PIK3CG	99	21	18224	26.2973	0.672624	0.0645665	0.0560881
GOTERM_CC_DIRECT	GO:0009897~external side of plasma membrane	6	6.06061	0.00586968	IL6, CXCL12, IFNG, ECE1, SLC2A4, TNF	99	213	18224	5.18537	0.688271	0.0645665	0.0560881
GOTERM_CC_DIRECT	GO:0043025~neuronal cell body	7	7.07071	0.00708641	NQO1, NRP1, SRD5A1, ADORA1, ABL1, CYBA, PPARGC1A	99	315	18224	4.09068	0.755393	0.0738478	0.0641506
GOTERM_CC_DIRECT	GO:0005764~lysosome	6	6.06061	0.00749625	AKR1B10, IL1B, CTSK, ACP5, CXCR4, CTSB	99	226	18224	4.8871	0.774593	0.0742129	0.0644678
GOTERM_CC_DIRECT	GO:0005741~mitochondrial outer membrane	5	5.05051	0.00856212	CASP8, RPS6KB1, MAOA, BCL2, BAX	99	149	18224	6.17721	0.817791	0.0807286	0.0701279
GOTERM_CC_DIRECT	GO:0043005~neuron projection	6	6.06061	0.00909916	CASP8, IFNG, RPS6KB1, FOS, FADD, PTGS2	99	237	18224	4.66027	0.836326	0.0818924	0.0711389
GOTERM_CC_DIRECT	GO:0097134~cyclin E1-CDK2 complex	2	2.0202	0.0107264	CCNE1, CDK2	99	2	18224	184.081	0.881791	0.0923405	0.080215
GOTERM_CC_DIRECT	GO:0005886~plasma membrane	33	33.3333	0.014326	CSF1R, NRP1, IRS1, SERPINE1, CXCR4, LPL, ECE1, TNFRSF11B, PIK3R1, SLC2A4, TNF, EGFR, PIK3CG, DPP4, CA2, CASP3, SLCO2B1, ADORA1, TNFSF11, FADD, SMAD3, INSR, PRKCD, CYBA, TACR1, ESR1, NFKBIA, LCK, FASN, TDP1, BTK, SLC29A1, METAP2	99	4121	18224	1.47408	0.942563	0.11819	0.10267
GOTERM_CC_DIRECT	GO:0005899~insulin receptor complex	2	2.0202	0.0160469	IRS1, INSR	99	3	18224	122.721	0.959362	0.127091	0.110402
GOTERM_CC_DIRECT	GO:0016324~apical plasma membrane	6	6.06061	0.0204459	DPP4, SLCO2B1, NOX4, CYBA, SLC29A1, EGFR	99	291	18224	3.79548	0.983265	0.148977	0.129415
GOTERM_CC_DIRECT	GO:0005654~nucleoplasm	24	24.2424	0.0211847	SREBF1, CDKN1A, JUN, SMAD3, PARP1, PRKCD, AKR1B1, FOS, ESR1, RELA, DHFR, MAPK8, CASP8, CCND1, RPS6KB1, CCNE1, CASP3, CHEK1, CDK2, CDK1, ABL1, MAPK1, PPARG, PPARGC1A	99	2784	18224	1.5869	0.985587	0.148977	0.129415
GOTERM_CC_DIRECT	GO:0036021~endolysosome lumen	2	2.0202	0.021339	CTSK, CTSB	99	4	18224	92.0404	0.98603	0.148977	0.129415
GOTERM_CC_DIRECT	GO:0031012~extracellular matrix	6	6.06061	0.0218199	COL1A1, MMP13, LGALS1, MMP1, SERPINE1, LPL	99	296	18224	3.73137	0.987326	0.148977	0.129415
GOTERM_CC_DIRECT	GO:0033256~I-kappaB/NF-kappaB complex	2	2.0202	0.0266029	NFKBIA, RELA	99	5	18224	73.6323	0.995198	0.175579	0.152523
GOTERM_CC_DIRECT	GO:0043231~intracellular membrane-bounded organelle	8	8.08081	0.0308205	CYP2C9, IRS1, INSR, TDP1, CHEK1, BTK, PPARG, CTSB	99	558	18224	2.63915	0.997967	0.191033	0.165948
GOTERM_CC_DIRECT	GO:0043235~receptor complex	4	4.0404	0.0311409	NRP1, SMAD3, INSR, EGFR	99	127	18224	5.79782	0.998096	0.191033	0.165948
GOTERM_CC_DIRECT	GO:0031265~CD95 death-inducing signaling complex	2	2.0202	0.0318388	CASP8, FADD	99	6	18224	61.3603	0.998349	0.191033	0.165948
GOTERM_CC_DIRECT	GO:0031093~platelet alpha granule lumen	3	3.0303	0.0353453	SERPINE1, VEGFC, TIMP1	99	55	18224	10.0408	0.999195	0.205834	0.178806
GOTERM_CC_DIRECT	GO:0097342~ripoptosome	2	2.0202	0.0370468	CASP8, FADD	99	7	18224	52.5945	0.999433	0.209579	0.182059
GOTERM_CC_DIRECT	GO:0046930~pore complex	2	2.0202	0.0473798	BCL2, BAX	99	9	18224	40.9068	0.999933	0.260589	0.22637
GOTERM_CC_DIRECT	GO:0043209~myelin sheath	4	4.0404	0.0487523	LDHB, CA2, SRD5A1, BCL2	99	152	18224	4.84423	0.99995	0.260891	0.226632
GOTERM_CC_DIRECT	GO:0031234~extrinsic component of cytoplasmic side of plasma membrane	3	3.0303	0.0518533	LCK, BTK, ABL1	99	68	18224	8.12121	0.999974	0.270183	0.234705
GOTERM_CC_DIRECT	GO:0005925~focal adhesion	6	6.06061	0.0598309	DPP4, NRP1, MAPK1, NOX4, CYBA, EGFR	99	391	18224	2.82477	0.999995	0.298156	0.259005
GOTERM_CC_DIRECT	GO:0030141~secretory granule	3	3.0303	0.0602336	COL1A1, IL1B, CYBA	99	74	18224	7.46274	0.999995	0.298156	0.259005
GOTERM_CC_DIRECT	GO:0043020~NADPH oxidase complex	2	2.0202	0.0626739	NOX4, CYBA	99	12	18224	30.6801	0.999997	0.302669	0.262925
GOTERM_CC_DIRECT	GO:0005942~phosphatidylinositol 3-kinase complex	2	2.0202	0.0727346	PIK3R1, PIK3CG	99	14	18224	26.2973	1	0.336551	0.292357
GOTERM_CC_DIRECT	GO:0016323~basolateral plasma membrane	4	4.0404	0.0730894	CA2, ADORA1, SLC29A1, EGFR	99	180	18224	4.09068	1	0.336551	0.292357
GOTERM_CC_DIRECT	GO:0005783~endoplasmic reticulum	9	9.09091	0.0774311	SREBF1, ADIPOQ, PRKCD, BCL2, ADORA1, ABL1, BAX, FOS, PTGS2	99	828	18224	2.00088	1	0.34844	0.302685
GOTERM_CC_DIRECT	GO:0031090~organelle membrane	3	3.0303	0.0798143	CYP2C9, SRD5A1, PTGS2	99	87	18224	6.34761	1	0.351183	0.305068
GOTERM_CC_DIRECT	GO:0005789~endoplasmic reticulum membrane	9	9.09091	0.0924999	SREBF1, CYP2C9, SRD5A1, BCL2, BAX, NOX4, CYBA, PTGS2, EGFR	99	862	18224	1.92196	1	0.398152	0.345869

## Sheet: Molecular Function
Category	Term	Count	%	PValue	Genes	List Total	Pop Hits	Pop Total	Fold Enrichment	Bonferroni	Benjamini	FDR
GOTERM_MF_DIRECT	GO:0042802~identical protein binding	23	23.2323	2.32353e-10	NQO1, JUN, SMAD3, PARP1, ADIPOQ, ESR1, TNF, MMP9, EGFR, RELA, DPP4, NFKBIA, COL1A1, LDHB, CASP8, RPS6KB1, LCK, BCL2, BTK, BAX, MAPK1, PPARG, FADD	99	749	16881	5.23611	8.50411e-08	8.52734e-08	7.73734e-08
GOTERM_MF_DIRECT	GO:0005125~cytokine activity	12	12.1212	5.90814e-09	BMP4, IL6, BMP2, IFNG, IL1B, ADIPOQ, SPP1, TNFSF11, TNFRSF11B, TIMP1, TNF, FGF2	99	176	16881	11.626	2.16238e-06	1.08414e-06	9.83705e-07
GOTERM_MF_DIRECT	GO:0008134~transcription factor binding	13	13.1313	9.14199e-08	JUN, SMAD3, PARP1, PIK3R1, FOS, ESR1, RELA, NFKBIA, CCND1, BCL2, MAPK1, PPARG, PPARGC1A	99	284	16881	7.80527	3.34591e-05	1.11837e-05	1.01476e-05
GOTERM_MF_DIRECT	GO:0016301~kinase activity	11	11.1111	1.36134e-06	CDKN1A, MAPK8, RPS6KB1, CCNE1, LCK, CHEK1, CDK2, BTK, MAPK1, PIK3R1, PIK3CG	99	241	16881	7.78285	0.000498126	0.000124903	0.000113331
GOTERM_MF_DIRECT	GO:0005515~protein binding	73	73.7374	1.10277e-05	NRP1, CDKN1A, CXCL8, IRS1, SERPINE1, HP, ECE1, SLC2A4, FGF2, TNF, CXCL2, PIK3CG, CASP8, LGALS1, CCND1, CA2, CASP3, CTSK, CHEK1, ADORA1, CASP1, TIMP1, CTSB, SREBF1, PARP1, ADIPOQ, PRKCD, CYBA, FOS, TACR1, MMP9, CCNE1, LCK, BTK, PPARG, CXCR4, LPL, TARS, PIK3R1, PTGS2, ACACA, EGFR, RELA, DPP4, LDHB, MAPK8, CCL5, UCP2, ABL1, SPP1, MAPK1, FADD, PPARGC1A, NQO1, JUN, SMAD3, INSR, VEGFC, ESR1, BMP4, NFKB…	99	8785	16881	1.41692	0.00402803	0.000809435	0.000734446
GOTERM_MF_DIRECT	GO:0042056~chemoattractant activity	5	5.05051	1.69158e-05	BMP4, CXCL12, CCL5, VEGFC, FGF2	99	27	16881	31.5769	0.00617211	0.00103468	0.000938827
GOTERM_MF_DIRECT	GO:0002020~protease binding	7	7.07071	2.66497e-05	DPP4, CASP3, SERPINE1, BCL2, FADD, TIMP1, TNF	99	101	16881	11.8179	0.0097065	0.00135912	0.00123321
GOTERM_MF_DIRECT	GO:0046934~phosphatidylinositol-4,5-bisphosphate 3-kinase activity	6	6.06061	2.96267e-05	IRS1, LCK, PIK3R1, FGF2, EGFR, PIK3CG	99	62	16881	16.5015	0.0107849	0.00135912	0.00123321
GOTERM_MF_DIRECT	GO:0008083~growth factor activity	8	8.08081	4.38035e-05	BMP4, IL6, BMP2, CXCL12, LEP, VEGFC, TIMP1, FGF2	99	162	16881	8.4205	0.0159046	0.00163087	0.00147979
GOTERM_MF_DIRECT	GO:0004672~protein kinase activity	11	11.1111	4.4438e-05	CCND1, RPS6KB1, CCL5, CHEK1, CDK2, PRKCD, BTK, CDK1, ABL1, EGFR, PIK3CG	99	359	16881	5.2247	0.0161331	0.00163087	0.00147979
GOTERM_MF_DIRECT	GO:0019899~enzyme binding	10	10.101	0.000136838	NFKBIA, JUN, MAPK8, CCND1, PARP1, PRKCD, PPARG, PTGS2, ESR1, EGFR	99	333	16881	5.12058	0.0488526	0.00456542	0.00414247
GOTERM_MF_DIRECT	GO:0043548~phosphatidylinositol 3-kinase binding	4	4.0404	0.000171843	IRS1, LCK, INSR, PIK3R1	99	19	16881	35.8979	0.0609626	0.00525553	0.00476864
GOTERM_MF_DIRECT	GO:0032403~protein complex binding	8	8.08081	0.000196964	NFKBIA, SREBF1, CDKN1A, CASP8, CCND1, CASP3, FADD, RELA	99	206	16881	6.62195	0.0695585	0.00556045	0.00504532
GOTERM_MF_DIRECT	GO:0070412~R-SMAD binding	4	4.0404	0.000233884	JUN, SMAD3, PARP1, FOS	99	21	16881	32.4791	0.0820491	0.00613109	0.00556309
GOTERM_MF_DIRECT	GO:0031625~ubiquitin protein ligase binding	9	9.09091	0.000265371	NFKBIA, CDKN1A, SMAD3, CASP8, BCL2, CXCR4, PPARGC1A, RELA, EGFR	99	287	16881	5.34717	0.0925699	0.00649275	0.00589124
GOTERM_MF_DIRECT	GO:0042803~protein homodimerization activity	14	14.1414	0.000300673	CSF1R, JUN, SMAD3, ADIPOQ, TARS, ECE1, PTGS2, RELA, DPP4, LGALS1, CCL5, FASN, BCL2, BAX	99	730	16881	3.27015	0.104222	0.0068967	0.00625777
GOTERM_MF_DIRECT	GO:0046982~protein heterodimerization activity	11	11.1111	0.000366878	BMP2, JUN, SMAD3, BCL2, ADORA1, BAX, CYBA, FOS, PIK3R1, RELA, EGFR	99	465	16881	4.03369	0.125674	0.00792024	0.00718649
GOTERM_MF_DIRECT	GO:0005518~collagen binding	5	5.05051	0.000405941	MMP13, SMAD3, CTSK, MMP9, CTSB	99	60	16881	14.2096	0.13809	0.00827669	0.00750991
GOTERM_MF_DIRECT	GO:0004197~cysteine-type endopeptidase activity	5	5.05051	0.000432508	CASP8, CASP3, CTSK, CASP1, CTSB	99	61	16881	13.9767	0.146434	0.00835424	0.00758028
GOTERM_MF_DIRECT	GO:0019903~protein phosphatase binding	5	5.05051	0.000489328	CSF1R, LCK, PPARG, PIK3R1, EGFR	99	63	16881	13.5329	0.164009	0.00897916	0.00814731
GOTERM_MF_DIRECT	GO:0005164~tumor necrosis factor receptor binding	4	4.0404	0.00062129	CASP8, TNFSF11, FADD, TNF	99	29	16881	23.5193	0.203448	0.0108578	0.00985188
GOTERM_MF_DIRECT	GO:0004713~protein tyrosine kinase activity	6	6.06061	0.00106412	LCK, INSR, BTK, ABL1, FGF2, EGFR	99	133	16881	7.69241	0.322722	0.0177514	0.0161069
GOTERM_MF_DIRECT	GO:0019901~protein kinase binding	9	9.09091	0.00154804	SREBF1, SMAD3, CCND1, PARP1, CCNE1, LCK, PRKCD, RELA, EGFR	99	376	16881	4.08148	0.432788	0.0247013	0.0224129
GOTERM_MF_DIRECT	GO:0043560~insulin receptor substrate binding	3	3.0303	0.00177324	INSR, PRKCD, PIK3R1	99	11	16881	46.5041	0.477736	0.0271158	0.0246037
GOTERM_MF_DIRECT	GO:0009055~electron carrier activity	5	5.05051	0.00186297	ALDH2, SRD5A1, AKR1B1, NOX4, CYBA	99	90	16881	9.47306	0.494639	0.0273483	0.0248147
GOTERM_MF_DIRECT	GO:0016303~1-phosphatidylinositol-3-kinase activity	4	4.0404	0.00197859	IRS1, PIK3R1, FGF2, PIK3CG	99	43	16881	15.8619	0.515618	0.0279286	0.0253412
GOTERM_MF_DIRECT	GO:0004715~non-membrane spanning protein tyrosine kinase activity	4	4.0404	0.00240337	LCK, PRKCD, BTK, ABL1	99	46	16881	14.8274	0.585504	0.032668	0.0296416
GOTERM_MF_DIRECT	GO:0097153~cysteine-type endopeptidase activity involved in apoptotic process	3	3.0303	0.00249582	CASP8, CASP3, CASP1	99	13	16881	39.3497	0.599328	0.032713	0.0296824
GOTERM_MF_DIRECT	GO:0008009~chemokine activity	4	4.0404	0.00288058	CXCL12, CXCL8, CCL5, CXCL2	99	49	16881	13.9196	0.652091	0.0364542	0.033077
GOTERM_MF_DIRECT	GO:0070402~NADPH binding	3	3.0303	0.00333445	DHFR, SRD5A1, FASN	99	15	16881	34.103	0.705492	0.0394756	0.0358185
GOTERM_MF_DIRECT	GO:0005159~insulin-like growth factor receptor binding	3	3.0303	0.00333445	IRS1, INSR, PIK3R1	99	15	16881	34.103	0.705492	0.0394756	0.0358185
GOTERM_MF_DIRECT	GO:0004252~serine-type endopeptidase activity	7	7.07071	0.00370462	DPP4, MMP13, MMP1, CTSK, HP, MMP9, CTSB	99	255	16881	4.68081	0.74293	0.0409946	0.0371967
GOTERM_MF_DIRECT	GO:0005123~death receptor binding	3	3.0303	0.00379643	CASP8, CASP3, FADD	99	16	16881	31.9716	0.751457	0.0409946	0.0371967
GOTERM_MF_DIRECT	GO:0004175~endopeptidase activity	4	4.0404	0.00379786	MMP1, CASP1, ECE1, MMP9	99	54	16881	12.6308	0.751587	0.0409946	0.0371967
GOTERM_MF_DIRECT	GO:0005102~receptor binding	8	8.08081	0.00448091	DPP4, BMP2, CXCL12, ADIPOQ, SERPINE1, BTK, ABL1, LPL	99	353	16881	3.86437	0.806736	0.0469855	0.0426326
GOTERM_MF_DIRECT	GO:0019955~cytokine binding	3	3.0303	0.00534901	CSF1R, NRP1, CXCR4	99	19	16881	26.9234	0.859563	0.0545302	0.0494784
GOTERM_MF_DIRECT	GO:0030332~cyclin binding	3	3.0303	0.00592098	CDKN1A, CDK2, CDK1	99	20	16881	25.5773	0.886223	0.0587297	0.0532888
GOTERM_MF_DIRECT	GO:0016491~oxidoreductase activity	6	6.06061	0.00619625	CYP2C9, ALDH2, MAOA, FASN, AKR1B1, NOX4	99	200	16881	5.11545	0.897191	0.0598427	0.0542987
GOTERM_MF_DIRECT	GO:0003682~chromatin binding	8	8.08081	0.00772264	SREBF1, JUN, CDK1, PPARG, FOS, ESR1, RELA, EGFR	99	391	16881	3.4888	0.941426	0.0726721	0.0659395
GOTERM_MF_DIRECT	GO:0044212~transcription regulatory region DNA binding	6	6.06061	0.00803053	JUN, SMAD3, PPARG, FOS, TNF, RELA	99	213	16881	4.80324	0.947715	0.0736801	0.0668541
GOTERM_MF_DIRECT	GO:0008144~drug binding	4	4.0404	0.0098212	DHFR, CYP2C9, FASN, PPARG	99	76	16881	8.97448	0.973011	0.0879117	0.0797673
GOTERM_MF_DIRECT	GO:0030331~estrogen receptor binding	3	3.0303	0.0194709	PARP1, PPARG, PPARGC1A	99	37	16881	13.8256	0.999251	0.170139	0.154376
GOTERM_MF_DIRECT	GO:0008234~cysteine-type peptidase activity	3	3.0303	0.0204759	CASP8, CTSK, CTSB	99	38	16881	13.4617	0.999485	0.170788	0.154965
GOTERM_MF_DIRECT	GO:0004714~transmembrane receptor protein tyrosine kinase activity	3	3.0303	0.0204759	CSF1R, INSR, EGFR	99	38	16881	13.4617	0.999485	0.170788	0.154965
GOTERM_MF_DIRECT	GO:0042826~histone deacetylase binding	4	4.0404	0.0215393	MAPK8, CCND1, PARP1, RELA	99	102	16881	6.68687	0.999654	0.17243	0.156455
GOTERM_MF_DIRECT	GO:0004674~protein serine/threonine kinase activity	7	7.07071	0.0222711	MAPK8, CHEK1, CDK2, PRKCD, CDK1, MAPK1, PIK3CG	99	376	16881	3.17448	0.999737	0.17243	0.156455
GOTERM_MF_DIRECT	GO:0051434~BH3 domain binding	2	2.0202	0.023022	BCL2, BAX	99	4	16881	85.2576	0.999801	0.17243	0.156455
GOTERM_MF_DIRECT	GO:0035173~histone kinase activity	2	2.0202	0.023022	CDK2, CDK1	99	4	16881	85.2576	0.999801	0.17243	0.156455
GOTERM_MF_DIRECT	GO:0035877~death effector domain binding	2	2.0202	0.023022	CASP8, FADD	99	4	16881	85.2576	0.999801	0.17243	0.156455
GOTERM_MF_DIRECT	GO:0005160~transforming growth factor beta receptor binding	3	3.0303	0.0247059	BMP4, BMP2, SMAD3	99	42	16881	12.1797	0.999894	0.181341	0.164541
GOTERM_MF_DIRECT	GO:0005524~ATP binding	16	16.1616	0.0252818	CSF1R, INSR, PRKCD, TARS, EGFR, PIK3CG, ACACA, MAPK8, RPS6KB1, LCK, CHEK1, CDK2, BTK, CDK1, ABL1, MAPK1	99	1495	16881	1.82491	0.999915	0.18193	0.165075
GOTERM_MF_DIRECT	GO:0004222~metalloendopeptidase activity	4	4.0404	0.0280706	MMP13, MMP1, ECE1, MMP9	99	113	16881	6.03593	0.99997	0.19502	0.176953
GOTERM_MF_DIRECT	GO:0043559~insulin binding	2	2.0202	0.028695	INSR, PIK3R1	99	5	16881	68.2061	0.999976	0.19502	0.176953
GOTERM_MF_DIRECT	GO:0032813~tumor necrosis factor receptor superfamily binding	2	2.0202	0.028695	TNFSF11, FADD	99	5	16881	68.2061	0.999976	0.19502	0.176953
GOTERM_MF_DIRECT	GO:0030374~ligand-dependent nuclear receptor transcription coactivator activity	3	3.0303	0.0353792	PPARG, FGF2, PPARGC1A	99	51	16881	10.0303	0.999998	0.236075	0.214205
GOTERM_MF_DIRECT	GO:0031490~chromatin DNA binding	3	3.0303	0.0446918	SMAD3, PPARGC1A, RELA	99	58	16881	8.81975	1	0.283346	0.257096
GOTERM_MF_DIRECT	GO:0030235~nitric-oxide synthase regulator activity	2	2.0202	0.0455192	ESR1, EGFR	99	8	16881	42.6288	1	0.283346	0.257096
GOTERM_MF_DIRECT	GO:0042379~chemokine receptor binding	2	2.0202	0.0455192	CXCL12, CCL5	99	8	16881	42.6288	1	0.283346	0.257096
GOTERM_MF_DIRECT	GO:0020037~heme binding	4	4.0404	0.0455515	CYP2C9, NOX4, CYBA, PTGS2	99	137	16881	4.97854	1	0.283346	0.257096
GOTERM_MF_DIRECT	GO:0001077~transcriptional activator activity, RNA polymerase II core promoter proximal region sequence-specific binding	5	5.05051	0.0486422	SREBF1, JUN, FOS, ESR1, RELA	99	236	16881	3.61261	1	0.297528	0.269964
GOTERM_MF_DIRECT	GO:0070700~BMP receptor binding	2	2.0202	0.0510629	BMP4, BMP2	99	9	16881	37.8923	1	0.30226	0.274257
GOTERM_MF_DIRECT	GO:0045236~CXCR chemokine receptor binding	2	2.0202	0.0510629	CXCL12, CXCL2	99	9	16881	37.8923	1	0.30226	0.274257
GOTERM_MF_DIRECT	GO:0001948~glycoprotein binding	3	3.0303	0.054799	LGALS1, LCK, EGFR	99	65	16881	7.86993	1	0.309895	0.281185
GOTERM_MF_DIRECT	GO:0000978~RNA polymerase II core promoter proximal region sequence-specific DNA binding	6	6.06061	0.0558051	SREBF1, JUN, SMAD3, FOS, ESR1, RELA	99	355	16881	2.88195	1	0.309895	0.281185
GOTERM_MF_DIRECT	GO:0039706~co-receptor binding	2	2.0202	0.0565748	BMP4, BMP2	99	10	16881	34.103	1	0.309895	0.281185
GOTERM_MF_DIRECT	GO:0005068~transmembrane receptor protein tyrosine kinase adaptor activity	2	2.0202	0.0565748	IRS1, PIK3R1	99	10	16881	34.103	1	0.309895	0.281185
GOTERM_MF_DIRECT	GO:0004716~receptor signaling protein tyrosine kinase activity	2	2.0202	0.0565748	INSR, EGFR	99	10	16881	34.103	1	0.309895	0.281185
GOTERM_MF_DIRECT	GO:0016175~superoxide-generating NADPH oxidase activity	2	2.0202	0.0620549	NOX4, CYBA	99	11	16881	31.0028	1	0.33006	0.299482
GOTERM_MF_DIRECT	GO:0043394~proteoglycan binding	2	2.0202	0.0620549	CTSK, CTSB	99	11	16881	31.0028	1	0.33006	0.299482
GOTERM_MF_DIRECT	GO:0008201~heparin binding	4	4.0404	0.0662856	BMP4, NRP1, LPL, FGF2	99	160	16881	4.26288	1	0.344081	0.312204
GOTERM_MF_DIRECT	GO:0000983~transcription factor activity, RNA polymerase II core promoter sequence-specific	2	2.0202	0.0675036	SMAD3, RELA	99	12	16881	28.4192	1	0.344081	0.312204
GOTERM_MF_DIRECT	GO:0015267~channel activity	2	2.0202	0.0675036	BCL2, BAX	99	12	16881	28.4192	1	0.344081	0.312204
GOTERM_MF_DIRECT	GO:0004089~carbonate dehydratase activity	2	2.0202	0.078307	CA2, CA5A	99	14	16881	24.3593	1	0.388361	0.352382
GOTERM_MF_DIRECT	GO:0004707~MAP kinase activity	2	2.0202	0.078307	MAPK8, MAPK1	99	14	16881	24.3593	1	0.388361	0.352382
GOTERM_MF_DIRECT	GO:0043565~sequence-specific DNA binding	7	7.07071	0.0808983	JUN, SMAD3, BCL2, PPARG, FOS, ESR1, PPARGC1A	99	518	16881	2.30426	1	0.395862	0.359189
GOTERM_MF_DIRECT	GO:0016538~cyclin-dependent protein serine/threonine kinase regulator activity	2	2.0202	0.0836622	CCND1, CCNE1	99	15	16881	22.7354	1	0.398754	0.361812
GOTERM_MF_DIRECT	GO:0004033~aldo-keto reductase (NADP) activity	2	2.0202	0.0836622	AKR1B10, AKR1B1	99	15	16881	22.7354	1	0.398754	0.361812
GOTERM_MF_DIRECT	GO:0008353~RNA polymerase II carboxy-terminal domain kinase activity	2	2.0202	0.0889866	CDK1, MAPK1	99	16	16881	21.3144	1	0.418693	0.379904
GOTERM_MF_DIRECT	GO:0008656~cysteine-type endopeptidase activator activity involved in apoptotic process	2	2.0202	0.0942804	CASP3, CASP1	99	17	16881	20.0606	1	0.437986	0.39741
GOTERM_MF_DIRECT	GO:0008233~peptidase activity	3	3.0303	0.0962619	CASP8, CASP3, CTSB	99	90	16881	5.68384	1	0.441602	0.40069
