# Supplementary material for: Therapeutic Effects of Naringin in Rheumatoid Arthritis: Network Pharmacology and Experimental Validation
Source: Front Pharmacol. 2021 May 14;12:672054. doi: 10.3389/fphar.2021.672054 (PMC8160516; doi:10.3389/fphar.2021.672054)
Supplement: Supplementary file 3 [file Table2.XLS]

## Sheet: Sheet1
Category	Term	Count	%	PValue	Genes	List Total	Pop Hits	Pop Total	Fold Enrichment	Bonferroni	Benjamini	FDR
KEGG_PATHWAY	hsa05200:Pathways in cancer	33	33.3333	1.544e-18	CSF1R, CDKN1A, CXCL8, CXCR4, PIK3R1, PTGS2, FGF2, RELA, EGFR, PIK3CG, MAPK8, CASP8, CCND1, CASP3, ABL1, MAPK1, FADD, JUN, SMAD3, MMP1, VEGFC, FOS, MMP9, BMP4, NFKBIA, BMP2, IL6, CXCL12, CCNE1, CDK2, BCL2, BAX, PPARG	88	393	6879	6.56393	3.05711e-16	3.05711e-16	1.60576e-16
KEGG_PATHWAY	hsa05161:Hepatitis B	21	21.2121	5.37483e-16	CDKN1A, JUN, CXCL8, PIK3R1, FOS, TNF, MMP9, PIK3CG, RELA, NFKBIA, IL6, MAPK8, CASP8, CCND1, CCNE1, CASP3, CDK2, BCL2, BAX, MAPK1, FADD	88	145	6879	11.3212	1.09912e-13	5.32108e-14	2.79491e-14
KEGG_PATHWAY	hsa04380:Osteoclast differentiation	20	20.202	1.33016e-15	CSF1R, JUN, TNFRSF11B, CYBA, PIK3R1, FOS, TNF, PIK3CG, RELA, NFKBIA, MAPK8, IFNG, LCK, IL1B, CTSK, BTK, ACP5, TNFSF11, MAPK1, PPARG	88	131	6879	11.9344	2.63789e-13	8.77908e-14	4.61123e-14
KEGG_PATHWAY	hsa05142:Chagas disease (American trypanosomiasis)	18	18.1818	6.14218e-15	JUN, CXCL8, SMAD3, SERPINE1, PIK3R1, FOS, TNF, PIK3CG, RELA, NFKBIA, IL6, MAPK8, CASP8, IFNG, IL1B, CCL5, MAPK1, FADD	88	104	6879	13.5295	1.20903e-12	3.04038e-13	1.59697e-13
KEGG_PATHWAY	hsa04668:TNF signaling pathway	18	18.1818	1.00686e-14	JUN, PIK3R1, FOS, PTGS2, CXCL2, TNF, MMP9, PIK3CG, RELA, NFKBIA, IL6, MAPK8, CASP8, IL1B, CASP3, CCL5, MAPK1, FADD	88	107	6879	13.1502	2.0004e-12	3.98717e-13	2.09427e-13
KEGG_PATHWAY	hsa04620:Toll-like receptor signaling pathway	17	17.1717	1.52736e-13	JUN, CXCL8, PIK3R1, FOS, TNF, PIK3CG, RELA, NFKBIA, IL6, MAPK8, CASP8, IL1B, CTSK, CCL5, SPP1, MAPK1, FADD	88	106	6879	12.5368	3.02478e-11	5.0403e-12	2.64743e-12
KEGG_PATHWAY	hsa04932:Non-alcoholic fatty liver disease (NAFLD)	17	17.1717	4.06578e-11	SREBF1, JUN, CXCL8, IRS1, INSR, ADIPOQ, PIK3R1, TNF, PIK3CG, RELA, IL6, MAPK8, CASP8, IL1B, CASP3, LEP, BAX	88	151	6879	8.80065	8.05025e-09	1.15003e-09	6.04058e-10
KEGG_PATHWAY	hsa04931:Insulin resistance	15	15.1515	4.90123e-11	SREBF1, IRS1, INSR, PRKCD, PIK3R1, SLC2A4, TNF, PIK3CG, RELA, NFKBIA, IL6, MAPK8, RPS6KB1, PCK1, PPARGC1A	88	108	6879	10.857	9.70445e-09	1.21306e-09	6.3716e-10
KEGG_PATHWAY	hsa04621:NOD-like receptor signaling pathway	12	12.1212	6.49339e-11	NFKBIA, IL6, MAPK8, CXCL8, CASP8, CCL5, IL1B, CASP1, MAPK1, TNF, CXCL2, RELA	88	56	6879	16.7508	1.28569e-08	1.42855e-09	7.50347e-10
KEGG_PATHWAY	hsa04152:AMPK signaling pathway	15	15.1515	2.9103e-10	SREBF1, IRS1, INSR, ADIPOQ, PIK3R1, SLC2A4, PIK3CG, ACACA, CCND1, RPS6KB1, LEP, FASN, PPARG, PCK1, PPARGC1A	88	123	6879	9.53298	5.76239e-08	5.76239e-09	3.02671e-09
KEGG_PATHWAY	hsa05323:Rheumatoid arthritis	13	13.1313	7.24863e-10	JUN, CXCL8, MMP1, FOS, TNF, IL6, CXCL12, IFNG, IL1B, CTSK, CCL5, ACP5, TNFSF11	88	88	6879	11.5479	1.43523e-07	1.30475e-08	6.85325e-09
KEGG_PATHWAY	hsa04066:HIF-1 signaling pathway	13	13.1313	2.03217e-09	CDKN1A, INSR, SERPINE1, PIK3R1, EGFR, PIK3CG, RELA, IL6, IFNG, RPS6KB1, BCL2, MAPK1, TIMP1	88	96	6879	10.5856	4.0237e-07	3.35308e-08	1.76121e-08
KEGG_PATHWAY	hsa05210:Colorectal cancer	11	11.1111	3.885e-09	JUN, MAPK8, SMAD3, CCND1, CASP3, BCL2, BAX, MAPK1, FOS, PIK3R1, PIK3CG	88	62	6879	13.869	7.69231e-07	5.91716e-08	3.108e-08
KEGG_PATHWAY	hsa04930:Type II diabetes mellitus	10	10.101	6.09353e-09	MAPK8, IRS1, INSR, ADIPOQ, PRKCD, MAPK1, SLC2A4, PIK3R1, TNF, PIK3CG	88	48	6879	16.2855	1.20652e-06	8.61799e-08	4.52662e-08
KEGG_PATHWAY	hsa04068:FoxO signaling pathway	14	14.1414	9.71074e-09	CDKN1A, SMAD3, IRS1, INSR, PIK3R1, SLC2A4, EGFR, PIK3CG, IL6, MAPK8, CCND1, CDK2, MAPK1, PCK1	88	134	6879	8.16706	1.92273e-06	1.28182e-07	6.73278e-08
KEGG_PATHWAY	hsa05134:Legionellosis	10	10.101	1.81661e-08	NFKBIA, IL6, CXCL8, CASP8, IL1B, CASP3, CASP1, TNF, CXCL2, RELA	88	54	6879	14.476	3.59688e-06	2.24805e-07	1.1808e-07
KEGG_PATHWAY	hsa05133:Pertussis	11	11.1111	2.6209e-08	IL6, JUN, MAPK8, CXCL8, IL1B, CASP3, CASP1, MAPK1, FOS, TNF, RELA	88	75	6879	11.465	5.18936e-06	3.05257e-07	1.60337e-07
KEGG_PATHWAY	hsa04151:PI3K-Akt signaling pathway	20	20.202	3.77439e-08	CSF1R, CDKN1A, IRS1, INSR, VEGFC, PIK3R1, FGF2, EGFR, PIK3CG, RELA, COL1A1, IL6, CCND1, RPS6KB1, CCNE1, CDK2, SPP1, BCL2, MAPK1, PCK1	88	345	6879	4.53162	7.47326e-06	4.15182e-07	2.18076e-07
KEGG_PATHWAY	hsa05168:Herpes simplex infection	15	15.1515	5.35511e-08	JUN, FOS, TNF, RELA, NFKBIA, IL6, MAPK8, CASP8, IFNG, IL1B, CASP3, CCL5, CDK2, CDK1, FADD	88	183	6879	6.40741	1.06031e-05	5.58059e-07	2.93122e-07
KEGG_PATHWAY	hsa04210:Apoptosis	10	10.101	6.38267e-08	NFKBIA, CASP8, CASP3, BCL2, BAX, FADD, PIK3R1, TNF, RELA, PIK3CG	88	62	6879	12.6081	1.26376e-05	6.31885e-07	3.31899e-07
KEGG_PATHWAY	hsa05132:Salmonella infection	11	11.1111	7.08375e-08	IL6, JUN, MAPK8, CXCL8, IFNG, IL1B, CASP1, MAPK1, FOS, CXCL2, RELA	88	83	6879	10.3599	1.40257e-05	6.67896e-07	3.50814e-07
KEGG_PATHWAY	hsa04064:NF-kappa B signaling pathway	11	11.1111	1.11823e-07	NFKBIA, CXCL12, CXCL8, LCK, IL1B, BCL2, BTK, TNFSF11, PTGS2, TNF, RELA	88	87	6879	9.88362	2.21408e-05	1.00641e-06	5.28619e-07
KEGG_PATHWAY	hsa05215:Prostate cancer	11	11.1111	1.2487e-07	NFKBIA, CDKN1A, CCND1, CCNE1, CDK2, BCL2, MAPK1, PIK3R1, RELA, EGFR, PIK3CG	88	88	6879	9.77131	2.47239e-05	1.02174e-06	5.36674e-07
KEGG_PATHWAY	hsa04115:p53 signaling pathway	10	10.101	1.27784e-07	CDKN1A, CASP8, CCND1, CCNE1, CASP3, CHEK1, CDK2, SERPINE1, CDK1, BAX	88	67	6879	11.6672	2.5301e-05	1.02174e-06	5.36674e-07
KEGG_PATHWAY	hsa04910:Insulin signaling pathway	13	13.1313	1.29008e-07	SREBF1, IRS1, INSR, PIK3R1, SLC2A4, PIK3CG, ACACA, MAPK8, RPS6KB1, FASN, MAPK1, PCK1, PPARGC1A	88	138	6879	7.36388	2.55433e-05	1.02174e-06	5.36674e-07
KEGG_PATHWAY	hsa04920:Adipocytokine signaling pathway	10	10.101	1.88452e-07	NFKBIA, MAPK8, IRS1, LEP, ADIPOQ, SLC2A4, PCK1, TNF, PPARGC1A, RELA	88	70	6879	11.1672	3.73129e-05	1.43514e-06	7.53809e-07
KEGG_PATHWAY	hsa05140:Leishmaniasis	10	10.101	2.136e-07	NFKBIA, JUN, IFNG, IL1B, MAPK1, CYBA, FOS, PTGS2, TNF, RELA	88	71	6879	11.0099	4.22919e-05	1.51756e-06	7.97104e-07
KEGG_PATHWAY	hsa05203:Viral carcinogenesis	15	15.1515	2.22091e-07	CDKN1A, JUN, PIK3R1, PIK3CG, RELA, NFKBIA, CASP8, CCND1, CCNE1, CASP3, CHEK1, CDK2, CDK1, BAX, MAPK1	88	205	6879	5.71979	4.39731e-05	1.51756e-06	7.97104e-07
KEGG_PATHWAY	hsa05164:Influenza A	14	14.1414	2.22269e-07	JUN, CXCL8, PIK3R1, TNF, PIK3CG, RELA, NFKBIA, IL6, MAPK8, IFNG, IL1B, CCL5, CASP1, MAPK1	88	174	6879	6.28958	4.40084e-05	1.51756e-06	7.97104e-07
KEGG_PATHWAY	hsa04722:Neurotrophin signaling pathway	12	12.1212	2.62811e-07	NFKBIA, JUN, MAPK8, IRS1, PRKCD, BCL2, ABL1, BAX, MAPK1, PIK3R1, RELA, PIK3CG	88	120	6879	7.81705	5.20352e-05	1.73455e-06	9.11078e-07
KEGG_PATHWAY	hsa04917:Prolactin signaling pathway	9	9.09091	2.62799e-06	MAPK8, CCND1, TNFSF11, MAPK1, FOS, PIK3R1, ESR1, RELA, PIK3CG	88	71	6879	9.90893	0.000520207	1.67852e-05	8.81647e-06
KEGG_PATHWAY	hsa05166:HTLV-I infection	15	15.1515	2.96626e-06	NRP1, CDKN1A, JUN, SMAD3, PIK3R1, FOS, TNF, PIK3CG, RELA, NFKBIA, IL6, CCND1, LCK, CHEK1, BAX	88	254	6879	4.61637	0.000587148	1.83537e-05	9.64035e-06
KEGG_PATHWAY	hsa04660:T cell receptor signaling pathway	10	10.101	4.04863e-06	NFKBIA, JUN, IFNG, LCK, MAPK1, FOS, PIK3R1, TNF, RELA, PIK3CG	88	100	6879	7.81705	0.00080131	2.42918e-05	1.27593e-05
KEGG_PATHWAY	hsa05162:Measles	11	11.1111	5.87679e-06	NFKBIA, IL6, IFNG, CCND1, CCNE1, IL1B, CDK2, TACR1, PIK3R1, RELA, PIK3CG	88	133	6879	6.46523	0.00116293	3.42237e-05	1.79761e-05
KEGG_PATHWAY	hsa05146:Amoebiasis	10	10.101	6.57086e-06	COL1A1, IL6, CXCL8, IFNG, IL1B, CASP3, PIK3R1, TNF, RELA, PIK3CG	88	106	6879	7.37457	0.00130019	3.71723e-05	1.95248e-05
KEGG_PATHWAY	hsa04060:Cytokine-cytokine receptor interaction	14	14.1414	9.64628e-06	CSF1R, CXCL8, CXCR4, TNFRSF11B, CXCL2, TNF, BMP2, IL6, CXCL12, IFNG, IL1B, LEP, CCL5, TNFSF11	88	243	6879	4.50365	0.00190815	5.30545e-05	2.7867e-05
KEGG_PATHWAY	hsa05222:Small cell lung cancer	9	9.09091	1.02958e-05	NFKBIA, CCND1, CCNE1, CDK2, BCL2, PIK3R1, PTGS2, RELA, PIK3CG	88	85	6879	8.27687	0.0020365	5.50964e-05	2.89395e-05
KEGG_PATHWAY	hsa05219:Bladder cancer	7	7.07071	1.08437e-05	CDKN1A, CXCL8, CCND1, MMP1, MAPK1, MMP9, EGFR	88	41	6879	13.3462	0.00214477	5.65016e-05	2.96776e-05
KEGG_PATHWAY	hsa04012:ErbB signaling pathway	9	9.09091	1.22473e-05	CDKN1A, JUN, MAPK8, RPS6KB1, ABL1, MAPK1, PIK3R1, EGFR, PIK3CG	88	87	6879	8.0866	0.00242204	6.08318e-05	3.19521e-05
KEGG_PATHWAY	hsa05152:Tuberculosis	12	12.1212	1.22893e-05	IL6, MAPK8, CASP8, IFNG, IL1B, CASP3, BCL2, BAX, MAPK1, FADD, TNF, RELA	88	177	6879	5.29969	0.00243033	6.08318e-05	3.19521e-05
KEGG_PATHWAY	hsa05212:Pancreatic cancer	8	8.08081	1.55911e-05	MAPK8, SMAD3, CCND1, MAPK1, PIK3R1, RELA, EGFR, PIK3CG	88	65	6879	9.62098	0.0030823	7.52936e-05	3.95482e-05
KEGG_PATHWAY	hsa05120:Epithelial cell signaling in Helicobacter pylori infection	8	8.08081	1.9082e-05	NFKBIA, JUN, MAPK8, CXCL8, CCL5, CASP3, RELA, EGFR	88	67	6879	9.33379	0.00377114	8.99578e-05	4.72506e-05
KEGG_PATHWAY	hsa04662:B cell receptor signaling pathway	8	8.08081	2.31948e-05	NFKBIA, JUN, BTK, MAPK1, FOS, PIK3R1, RELA, PIK3CG	88	69	6879	9.06324	0.0045821	0.000106804	5.60991e-05
KEGG_PATHWAY	hsa05220:Chronic myeloid leukemia	8	8.08081	3.07147e-05	NFKBIA, CDKN1A, CCND1, ABL1, MAPK1, PIK3R1, RELA, PIK3CG	88	72	6879	8.68561	0.00606314	0.000138216	7.25983e-05
KEGG_PATHWAY	hsa04915:Estrogen signaling pathway	9	9.09091	3.17245e-05	JUN, PRKCD, MAPK1, FOS, PIK3R1, ESR1, MMP9, EGFR, PIK3CG	88	99	6879	7.1064	0.00626185	0.000139588	7.33187e-05
KEGG_PATHWAY	hsa05205:Proteoglycans in cancer	12	12.1212	3.85932e-05	CDKN1A, CCND1, RPS6KB1, CASP3, MAPK1, PIK3R1, ESR1, TNF, FGF2, MMP9, EGFR, PIK3CG	88	200	6879	4.69023	0.00761249	0.000166119	8.72543e-05
KEGG_PATHWAY	hsa05160:Hepatitis C	10	10.101	4.12431e-05	NFKBIA, CDKN1A, MAPK8, CXCL8, MAPK1, PIK3R1, TNF, RELA, EGFR, PIK3CG	88	133	6879	5.87748	0.00813305	0.000173748	9.12613e-05
KEGG_PATHWAY	hsa04923:Regulation of lipolysis in adipocytes	7	7.07071	6.72829e-05	FABP4, IRS1, INSR, ADORA1, PIK3R1, PTGS2, PIK3CG	88	56	6879	9.77131	0.0132341	0.000274039	0.00014394
KEGG_PATHWAY	hsa05145:Toxoplasmosis	9	9.09091	6.78177e-05	NFKBIA, MAPK8, CASP8, IFNG, CASP3, BCL2, MAPK1, TNF, RELA	88	110	6879	6.39576	0.0133386	0.000274039	0.00014394
KEGG_PATHWAY	hsa04062:Chemokine signaling pathway	11	11.1111	0.000107752	NFKBIA, CXCL12, CXCL8, CCL5, PRKCD, MAPK1, CXCR4, PIK3R1, CXCL2, RELA, PIK3CG	88	186	6879	4.62298	0.02111	0.000426698	0.000224124
KEGG_PATHWAY	hsa04071:Sphingolipid signaling pathway	9	9.09091	0.000125527	MAPK8, BCL2, ADORA1, BAX, MAPK1, PIK3R1, TNF, RELA, PIK3CG	88	120	6879	5.86278	0.0245496	0.000487341	0.000255977
KEGG_PATHWAY	hsa05169:Epstein-Barr virus infection	9	9.09091	0.000140926	NFKBIA, CDKN1A, JUN, MAPK8, CDK2, BCL2, PIK3R1, RELA, PIK3CG	88	122	6879	5.76667	0.0275196	0.000535377	0.000281208
KEGG_PATHWAY	hsa05321:Inflammatory bowel disease (IBD)	7	7.07071	0.000143308	IL6, JUN, SMAD3, IFNG, IL1B, TNF, RELA	88	64	6879	8.54989	0.0279781	0.000535377	0.000281208
KEGG_PATHWAY	hsa04622:RIG-I-like receptor signaling pathway	7	7.07071	0.000235896	NFKBIA, MAPK8, CXCL8, CASP8, FADD, TNF, RELA	88	70	6879	7.81705	0.0456386	0.000864951	0.000454318
KEGG_PATHWAY	hsa04510:Focal adhesion	11	11.1111	0.000249475	COL1A1, JUN, MAPK8, CCND1, BCL2, SPP1, VEGFC, MAPK1, PIK3R1, EGFR, PIK3CG	88	206	6879	4.17415	0.0482018	0.00089811	0.000471735
KEGG_PATHWAY	hsa05218:Melanoma	7	7.07071	0.000255085	CDKN1A, CCND1, MAPK1, PIK3R1, FGF2, EGFR, PIK3CG	88	71	6879	7.70695	0.0492587	0.000901907	0.000473729
KEGG_PATHWAY	hsa05231:Choline metabolism in cancer	8	8.08081	0.000266802	JUN, MAPK8, RPS6KB1, MAPK1, FOS, PIK3R1, EGFR, PIK3CG	88	101	6879	6.19172	0.0514625	0.000926787	0.000486797
KEGG_PATHWAY	hsa04014:Ras signaling pathway	11	11.1111	0.000523105	CSF1R, MAPK8, INSR, ABL1, VEGFC, MAPK1, PIK3R1, FGF2, RELA, EGFR, PIK3CG	88	226	6879	3.80476	0.0984159	0.00178577	0.000937981
KEGG_PATHWAY	hsa04350:TGF-beta signaling pathway	7	7.07071	0.000635083	BMP4, BMP2, SMAD3, IFNG, RPS6KB1, MAPK1, TNF	88	84	6879	6.5142	0.118197	0.0021313	0.00111947
KEGG_PATHWAY	hsa05221:Acute myeloid leukemia	6	6.06061	0.000663027	CCND1, RPS6KB1, MAPK1, PIK3R1, RELA, PIK3CG	88	56	6879	8.37541	0.123065	0.00218799	0.00114925
KEGG_PATHWAY	hsa04150:mTOR signaling pathway	6	6.06061	0.000779756	RPS6KB1, IRS1, MAPK1, PIK3R1, TNF, PIK3CG	88	58	6879	8.0866	0.143115	0.00253101	0.00132942
KEGG_PATHWAY	hsa05020:Prion diseases	5	5.05051	0.000828676	IL6, CCL5, IL1B, BAX, MAPK1	88	34	6879	11.4957	0.151382	0.00264642	0.00139004
KEGG_PATHWAY	hsa04110:Cell cycle	8	8.08081	0.000923951	CDKN1A, SMAD3, CCND1, CCNE1, CHEK1, CDK2, CDK1, ABL1	88	124	6879	5.04326	0.167254	0.00290385	0.00152525
KEGG_PATHWAY	hsa04623:Cytosolic DNA-sensing pathway	6	6.06061	0.00122275	NFKBIA, IL6, CCL5, IL1B, CASP1, RELA	88	64	6879	7.32848	0.215142	0.00372468	0.0019564
KEGG_PATHWAY	hsa05131:Shigellosis	6	6.06061	0.00122275	NFKBIA, MAPK8, CXCL8, ABL1, MAPK1, RELA	88	64	6879	7.32848	0.215142	0.00372468	0.0019564
KEGG_PATHWAY	hsa05214:Glioma	6	6.06061	0.00131162	CDKN1A, CCND1, MAPK1, PIK3R1, EGFR, PIK3CG	88	65	6879	7.21573	0.228849	0.00393486	0.0020668
KEGG_PATHWAY	hsa04960:Aldosterone-regulated sodium reabsorption	5	5.05051	0.00140076	IRS1, INSR, MAPK1, PIK3R1, PIK3CG	88	39	6879	10.0219	0.242358	0.00413955	0.00217431
KEGG_PATHWAY	hsa03320:PPAR signaling pathway	6	6.06061	0.00150358	FABP4, MMP1, ADIPOQ, LPL, PPARG, PCK1	88	67	6879	7.00034	0.257648	0.00437806	0.00229959
KEGG_PATHWAY	hsa04664:Fc epsilon RI signaling pathway	6	6.06061	0.00160696	MAPK8, BTK, MAPK1, PIK3R1, TNF, PIK3CG	88	68	6879	6.89739	0.272713	0.00461128	0.00242209
KEGG_PATHWAY	hsa05144:Malaria	5	5.05051	0.00327845	IL6, CXCL8, IFNG, IL1B, TNF	88	49	6879	7.97658	0.478058	0.00927332	0.00487083
KEGG_PATHWAY	hsa04024:cAMP signaling pathway	9	9.09091	0.00341263	NFKBIA, JUN, MAPK8, ADORA1, MAPK1, FOS, PIK3R1, RELA, PIK3CG	88	198	6879	3.5532	0.491788	0.00951691	0.00499878
KEGG_PATHWAY	hsa05014:Amyotrophic lateral sclerosis (ALS)	5	5.05051	0.00352959	CASP3, CASP1, BCL2, BAX, TNF	88	50	6879	7.81705	0.503462	0.00970637	0.0050983
KEGG_PATHWAY	hsa05213:Endometrial cancer	5	5.05051	0.00407053	CCND1, MAPK1, PIK3R1, EGFR, PIK3CG	88	52	6879	7.51639	0.554078	0.0110406	0.00579911
KEGG_PATHWAY	hsa04650:Natural killer cell mediated cytotoxicity	7	7.07071	0.0043119	IFNG, LCK, CASP3, MAPK1, PIK3R1, TNF, PIK3CG	88	122	6879	4.48519	0.574973	0.0115372	0.00605997
KEGG_PATHWAY	hsa04010:MAPK signaling pathway	10	10.101	0.00447323	JUN, MAPK8, IL1B, CASP3, MAPK1, FOS, TNF, FGF2, RELA, EGFR	88	253	6879	3.08974	0.588393	0.0118093	0.00620287
KEGG_PATHWAY	hsa04914:Progesterone-mediated oocyte maturation	6	6.06061	0.0047236	MAPK8, CDK2, CDK1, MAPK1, PIK3R1, PIK3CG	88	87	6879	5.39107	0.60839	0.0123062	0.00646388
KEGG_PATHWAY	hsa05223:Non-small cell lung cancer	5	5.05051	0.00531538	CCND1, MAPK1, PIK3R1, EGFR, PIK3CG	88	56	6879	6.9795	0.651895	0.0136681	0.00717921
KEGG_PATHWAY	hsa05332:Graft-versus-host disease	4	4.0404	0.00810775	IL6, IFNG, IL1B, TNF	88	33	6879	9.47521	0.800487	0.0203207	0.0106735
KEGG_PATHWAY	hsa05143:African trypanosomiasis	4	4.0404	0.00810775	IL6, IFNG, IL1B, TNF	88	33	6879	9.47521	0.800487	0.0203207	0.0106735
KEGG_PATHWAY	hsa04550:Signaling pathways regulating pluripotency of stem cells	7	7.07071	0.00835934	BMP4, BMP2, SMAD3, MAPK1, PIK3R1, FGF2, PIK3CG	88	140	6879	3.90852	0.810261	0.0206894	0.0108671
KEGG_PATHWAY	hsa05206:MicroRNAs in cancer	10	10.101	0.00977489	CDKN1A, CCND1, CCNE1, IRS1, CASP3, BCL2, ABL1, PTGS2, MMP9, EGFR	88	286	6879	2.73323	0.857006	0.0238942	0.0125505
KEGG_PATHWAY	hsa04921:Oxytocin signaling pathway	7	7.07071	0.0115294	CDKN1A, JUN, CCND1, MAPK1, FOS, PTGS2, EGFR	88	150	6879	3.64795	0.899348	0.0278394	0.0146227
KEGG_PATHWAY	hsa00620:Pyruvate metabolism	4	4.0404	0.0137813	LDHB, ALDH2, PCK1, ACACA	88	40	6879	7.81705	0.935923	0.0328758	0.0172681
KEGG_PATHWAY	hsa04919:Thyroid hormone signaling pathway	6	6.06061	0.0149123	BMP4, CCND1, MAPK1, PIK3R1, ESR1, PIK3CG	88	115	6879	4.07846	0.948946	0.0347368	0.0182456
KEGG_PATHWAY	hsa04670:Leukocyte transendothelial migration	6	6.06061	0.0149123	CXCL12, CXCR4, CYBA, PIK3R1, MMP9, PIK3CG	88	115	6879	4.07846	0.948946	0.0347368	0.0182456
KEGG_PATHWAY	hsa04015:Rap1 signaling pathway	8	8.08081	0.0165971	CSF1R, INSR, VEGFC, MAPK1, PIK3R1, FGF2, EGFR, PIK3CG	88	210	6879	2.97792	0.963623	0.038212	0.020071
KEGG_PATHWAY	hsa05202:Transcriptional misregulation in cancer	7	7.07071	0.0187331	CSF1R, IL6, CDKN1A, CXCL8, PPARG, MMP9, RELA	88	167	6879	3.27661	0.976348	0.0426338	0.0223935
KEGG_PATHWAY	hsa05010:Alzheimer's disease	7	7.07071	0.0192348	CASP8, IL1B, CASP3, LPL, MAPK1, FADD, TNF	88	168	6879	3.2571	0.978626	0.0432783	0.022732
KEGG_PATHWAY	hsa04666:Fc gamma R-mediated phagocytosis	5	5.05051	0.021402	RPS6KB1, PRKCD, MAPK1, PIK3R1, PIK3CG	88	84	6879	4.653	0.986207	0.0476134	0.025009
KEGG_PATHWAY	hsa04912:GnRH signaling pathway	5	5.05051	0.0277502	JUN, MAPK8, PRKCD, MAPK1, EGFR	88	91	6879	4.29508	0.996198	0.0610504	0.0320669
KEGG_PATHWAY	hsa05416:Viral myocarditis	4	4.0404	0.0350346	CASP8, CCND1, CASP3, ABL1	88	57	6879	5.48565	0.999142	0.0755737	0.0396953
KEGG_PATHWAY	hsa04750:Inflammatory mediator regulation of TRP channels	5	5.05051	0.035115	MAPK8, IL1B, PRKCD, PIK3R1, PIK3CG	88	98	6879	3.98829	0.999156	0.0755737	0.0396953
KEGG_PATHWAY	hsa04630:Jak-STAT signaling pathway	6	6.06061	0.0361566	IL6, IFNG, CCND1, LEP, PIK3R1, PIK3CG	88	145	6879	3.23464	0.999319	0.0769785	0.0404332
KEGG_PATHWAY	hsa00561:Glycerolipid metabolism	4	4.0404	0.036617	AKR1B10, ALDH2, LPL, AKR1B1	88	58	6879	5.39107	0.99938	0.0771293	0.0405124
KEGG_PATHWAY	hsa04370:VEGF signaling pathway	4	4.0404	0.0415815	MAPK1, PIK3R1, PTGS2, PIK3CG	88	61	6879	5.12593	0.999777	0.0857617	0.0450466
KEGG_PATHWAY	hsa00590:Arachidonic acid metabolism	4	4.0404	0.0415815	CYP2C9, CBR1, GPX1, PTGS2	88	61	6879	5.12593	0.999777	0.0857617	0.0450466
KEGG_PATHWAY	hsa05230:Central carbon metabolism in cancer	4	4.0404	0.0468679	MAPK1, PIK3R1, EGFR, PIK3CG	88	64	6879	4.88565	0.999925	0.0956685	0.0502501
KEGG_PATHWAY	hsa05211:Renal cell carcinoma	4	4.0404	0.0505681	JUN, MAPK1, PIK3R1, PIK3CG	88	66	6879	4.7376	0.999965	0.101041	0.0530721
KEGG_PATHWAY	hsa05216:Thyroid cancer	3	3.0303	0.0514914	CCND1, MAPK1, PPARG	88	29	6879	8.0866	0.999972	0.101041	0.0530721
KEGG_PATHWAY	hsa04725:Cholinergic synapse	5	5.05051	0.0515412	BCL2, MAPK1, FOS, PIK3R1, PIK3CG	88	111	6879	3.52119	0.999972	0.101041	0.0530721
KEGG_PATHWAY	hsa04726:Serotonergic synapse	5	5.05051	0.0515412	CYP2C9, MAOA, CASP3, MAPK1, PTGS2	88	111	6879	3.52119	0.999972	0.101041	0.0530721
KEGG_PATHWAY	hsa04520:Adherens junction	4	4.0404	0.0604197	SMAD3, INSR, MAPK1, EGFR	88	71	6879	4.40397	0.999996	0.117285	0.0616044
KEGG_PATHWAY	hsa04360:Axon guidance	5	5.05051	0.0766258	NRP1, CXCL12, ABL1, MAPK1, CXCR4	88	127	6879	3.07758	1	0.1473	0.0773697
KEGG_PATHWAY	hsa04611:Platelet activation	5	5.05051	0.0819091	COL1A1, BTK, MAPK1, PIK3R1, PIK3CG	88	130	6879	3.00656	1	0.155942	0.0819091
KEGG_PATHWAY	hsa04640:Hematopoietic cell lineage	4	4.0404	0.097313	CSF1R, IL6, IL1B, TNF	88	87	6879	3.59404	1	0.183505	0.097313
KEGG_PATHWAY	hsa04940:Type I diabetes mellitus	3	3.0303	0.0983991	IFNG, IL1B, TNF	88	42	6879	5.5836	1	0.183802	0.0983991
