# Supplementary material for: Therapeutic Effects of Naringin in Rheumatoid Arthritis: Network Pharmacology and Experimental Validation
Source: Front Pharmacol. 2021 May 14;12:672054. doi: 10.3389/fphar.2021.672054 (PMC8160516; doi:10.3389/fphar.2021.672054)
Supplement: Supplementary file 4 [file Table3.XLS]

## Sheet: Module 1
Category	Term	Count	PValue			Genes	List Total	Pop Hits	Pop Total	Fold Enrichment	Bonferroni	Benjamini	FDR
KEGG_PATHWAY	TNF signaling pathway	9	3.17562e-12	11.4982		IL6, JUN, MAPK8, CCL5, IL1B, MAPK1, PTGS2, TNF, CXCL2	14	107	6879	41.3291	4.19175e-10	4.19181e-10	2.60401e-10
KEGG_PATHWAY	Rheumatoid arthritis	8	7.09978e-11	10.1488		IL6, JUN, IFNG, MMP1, CCL5, IL1B, TNFSF11, TNF	14	88	6879	44.6688	9.3717e-09	4.68586e-09	2.91091e-09
KEGG_PATHWAY	Chagas disease (American trypanosomiasis)	8	2.34661e-10	9.62956		IL6, JUN, MAPK8, IFNG, CCL5, IL1B, MAPK1, TNF	14	104	6879	37.7967	3.09753e-08	1.03251e-08	6.41408e-09
KEGG_PATHWAY	NOD-like receptor signaling pathway	7	3.63154e-10	9.43991		IL6, MAPK8, CCL5, IL1B, MAPK1, TNF, CXCL2	14	56	6879	61.4196	4.79363e-08	1.19841e-08	7.44466e-09
KEGG_PATHWAY	Osteoclast differentiation	8	1.20728e-09	8.91819		JUN, MAPK8, IFNG, IL1B, TNFSF11, MAPK1, PPARG, TNF	14	131	6879	30.0065	1.59361e-07	3.18722e-08	1.97994e-08
KEGG_PATHWAY	Salmonella infection	7	4.12263e-09	8.38483		IL6, JUN, MAPK8, IFNG, IL1B, MAPK1, CXCL2	14	83	6879	41.4398	5.44186e-07	9.06978e-08	5.63425e-08
KEGG_PATHWAY	Influenza A	8	8.87066e-09	8.05204		IL6, JUN, MAPK8, IFNG, CCL5, IL1B, MAPK1, TNF	14	174	6879	22.5911	1.17093e-06	1.67275e-07	1.03913e-07
KEGG_PATHWAY	Toll-like receptor signaling pathway	7	1.82585e-08	7.73854		IL6, JUN, MAPK8, CCL5, IL1B, MAPK1, TNF	14	106	6879	32.4481	2.41011e-06	3.01265e-07	1.87149e-07
KEGG_PATHWAY	Cytokine-cytokine receptor interaction	8	9.01802e-08	7.04489		IL6, IFNG, LEP, CCL5, IL1B, TNFSF11, TNF, CXCL2	14	243	6879	16.1764	1.19037e-05	1.32264e-06	8.21641e-07
KEGG_PATHWAY	Leishmaniasis	6	1.22595e-07	6.91153		JUN, IFNG, IL1B, MAPK1, PTGS2, TNF	14	71	6879	41.5231	1.61824e-05	1.61825e-06	1.00528e-06
KEGG_PATHWAY	Pertussis	6	1.6188e-07	6.79081		IL6, JUN, MAPK8, IL1B, MAPK1, TNF	14	75	6879	39.3086	2.13679e-05	1.94256e-06	1.20674e-06
KEGG_PATHWAY	Herpes simplex infection	7	4.80035e-07	6.31873		IL6, JUN, MAPK8, IFNG, CCL5, IL1B, TNF	14	183	6879	18.7951	6.33626e-05	5.28038e-06	3.28024e-06
KEGG_PATHWAY	hsa05321:Inflammatory bowel disease (IBD)	5	4.57572e-06			IL6, JUN, IFNG, IL1B, TNF	14	64	6879	38.3873	0.000603814	4.64612e-05	2.88622e-05
KEGG_PATHWAY	hsa04932:Non-alcoholic fatty liver disease (NAFLD)	6	5.3267e-06			IL6, JUN, MAPK8, LEP, IL1B, TNF	14	151	6879	19.5241	0.000702879	5.02232e-05	3.11992e-05
KEGG_PATHWAY	hsa05152:Tuberculosis	6	1.16043e-05			IL6, MAPK8, IFNG, IL1B, MAPK1, TNF	14	177	6879	16.6562	0.0015306	0.000102118	6.34367e-05
KEGG_PATHWAY	hsa05143:African trypanosomiasis	4	2.78469e-05			IL6, IFNG, IL1B, TNF	14	33	6879	59.5584	0.0036691	0.000216223	0.00013432
KEGG_PATHWAY	hsa05332:Graft-versus-host disease	4	2.78469e-05			IL6, IFNG, IL1B, TNF	14	33	6879	59.5584	0.0036691	0.000216223	0.00013432
KEGG_PATHWAY	hsa05020:Prion diseases	4	3.05084e-05			IL6, CCL5, IL1B, MAPK1	14	34	6879	57.8067	0.00401908	0.000223729	0.000138983
KEGG_PATHWAY	hsa05200:Pathways in cancer	7	4.07446e-05			IL6, JUN, MAPK8, MMP1, MAPK1, PPARG, PTGS2	14	393	6879	8.75191	0.00536396	0.000283068	0.000175845
KEGG_PATHWAY	hsa05144:Malaria	4	9.24041e-05			IL6, IFNG, IL1B, TNF	14	49	6879	40.1108	0.0121238	0.000609867	0.000378857
KEGG_PATHWAY	hsa05161:Hepatitis B	5	0.000116796			IL6, JUN, MAPK8, MAPK1, TNF	14	145	6879	16.9433	0.0152997	0.000734146	0.00045606
KEGG_PATHWAY	hsa05134:Legionellosis	4	0.000123724			IL6, IL1B, TNF, CXCL2	14	54	6879	36.3968	0.0161999	0.000742345	0.000461153
KEGG_PATHWAY	hsa04064:NF-kappa B signaling pathway	4	0.000509956			IL1B, TNFSF11, PTGS2, TNF	14	87	6879	22.5911	0.0651146	0.0029267	0.0018181
KEGG_PATHWAY	hsa04660:T cell receptor signaling pathway	4	0.000766959			JUN, IFNG, MAPK1, TNF	14	100	6879	19.6543	0.0963177	0.00421828	0.00262044
KEGG_PATHWAY	hsa05146:Amoebiasis	4	0.000909042			IL6, IFNG, IL1B, TNF	14	106	6879	18.5418	0.113122	0.00479974	0.00298166
KEGG_PATHWAY	hsa04010:MAPK signaling pathway	5	0.000982488			JUN, MAPK8, IL1B, MAPK1, TNF	14	253	6879	9.71062	0.121687	0.00494999	0.00307499
KEGG_PATHWAY	hsa05145:Toxoplasmosis	4	0.0010125			MAPK8, IFNG, MAPK1, TNF	14	110	6879	17.8675	0.125163	0.00494999	0.00307499
KEGG_PATHWAY	hsa04940:Type I diabetes mellitus	3	0.00272029			IFNG, IL1B, TNF	14	42	6879	35.0969	0.302022	0.0128242	0.00796656
KEGG_PATHWAY	hsa04930:Type II diabetes mellitus	3	0.00354115			MAPK8, MAPK1, TNF	14	48	6879	30.7098	0.37391	0.0161183	0.0100129
KEGG_PATHWAY	hsa05210:Colorectal cancer	3	0.00584855			JUN, MAPK8, MAPK1	14	62	6879	23.7753	0.538962	0.0257336	0.015986
KEGG_PATHWAY	hsa04623:Cytosolic DNA-sensing pathway	3	0.00622189			IL6, CCL5, IL1B	14	64	6879	23.0324	0.561263	0.0264932	0.0164579
KEGG_PATHWAY	hsa05120:Epithelial cell signaling in Helicobacter pylori infection	3	0.00680194			JUN, MAPK8, CCL5	14	67	6879	22.0011	0.593805	0.0280024	0.0173954
KEGG_PATHWAY	hsa04664:Fc epsilon RI signaling pathway	3	0.00700059			MAPK8, MAPK1, TNF	14	68	6879	21.6775	0.604391	0.0280024	0.0173954
KEGG_PATHWAY	hsa04920:Adipocytokine signaling pathway	3	0.00740582			MAPK8, LEP, TNF	14	70	6879	21.0582	0.625141	0.0287095	0.0178347
KEGG_PATHWAY	hsa04917:Prolactin signaling pathway	3	0.00761237			MAPK8, TNFSF11, MAPK1	14	71	6879	20.7616	0.635299	0.0287095	0.0178347
KEGG_PATHWAY	hsa04350:TGF-beta signaling pathway	3	0.010532			IFNG, MAPK1, TNF	14	84	6879	17.5485	0.752809	0.0386172	0.0239895
KEGG_PATHWAY	hsa04012:ErbB signaling pathway	3	0.0112663			JUN, MAPK8, MAPK1	14	87	6879	16.9433	0.775886	0.0391357	0.0243116
KEGG_PATHWAY	hsa04640:Hematopoietic cell lineage	3	0.0112663			IL6, IL1B, TNF	14	87	6879	16.9433	0.775886	0.0391357	0.0243116
KEGG_PATHWAY	hsa04912:GnRH signaling pathway	3	0.0122801			JUN, MAPK8, MAPK1	14	91	6879	16.1986	0.804267	0.0415633	0.0258196
KEGG_PATHWAY	hsa04066:HIF-1 signaling pathway	3	0.0136019			IL6, IFNG, MAPK1	14	96	6879	15.3549	0.835982	0.0448863	0.0278839
KEGG_PATHWAY	hsa04723:Retrograde endocannabinoid signaling	3	0.0149836			MAPK8, MAPK1, PTGS2	14	101	6879	14.5948	0.863687	0.0470913	0.0292537
KEGG_PATHWAY	hsa05231:Choline metabolism in cancer	3	0.0149836			JUN, MAPK8, MAPK1	14	101	6879	14.5948	0.863687	0.0470913	0.0292537
KEGG_PATHWAY	hsa04931:Insulin resistance	3	0.0170164			IL6, MAPK8, TNF	14	108	6879	13.6488	0.896222	0.0522364	0.0324499
KEGG_PATHWAY	hsa04722:Neurotrophin signaling pathway	3	0.0207609			JUN, MAPK8, MAPK1	14	120	6879	12.2839	0.937293	0.0608986	0.037831
KEGG_PATHWAY	hsa04071:Sphingolipid signaling pathway	3	0.0207609			MAPK8, MAPK1, TNF	14	120	6879	12.2839	0.937293	0.0608986	0.037831
KEGG_PATHWAY	hsa04650:Natural killer cell mediated cytotoxicity	3	0.0214161			IFNG, MAPK1, TNF	14	122	6879	12.0826	0.942595	0.0614548	0.0381765
KEGG_PATHWAY	hsa05162:Measles	3	0.0251734			IL6, IFNG, IL1B	14	133	6879	11.0832	0.965453	0.0687684	0.0427197
KEGG_PATHWAY	hsa05160:Hepatitis C	3	0.0251734			MAPK8, MAPK1, TNF	14	133	6879	11.0832	0.965453	0.0687684	0.0427197
KEGG_PATHWAY	hsa04068:FoxO signaling pathway	3	0.0255276			IL6, MAPK8, MAPK1	14	134	6879	11.0005	0.967071	0.0687684	0.0427197
KEGG_PATHWAY	hsa04630:Jak-STAT signaling pathway	3	0.0295603			IL6, IFNG, LEP	14	145	6879	10.166	0.980952	0.0780391	0.0484789
KEGG_PATHWAY	hsa04921:Oxytocin signaling pathway	3	0.0314738			JUN, MAPK1, PTGS2	14	150	6879	9.82714	0.985321	0.0814615	0.0506049
KEGG_PATHWAY	hsa05010:Alzheimer's disease	3	0.0387611			IL1B, MAPK1, TNF	14	168	6879	8.77423	0.994583	0.0983936	0.0611233
KEGG_PATHWAY	hsa04062:Chemokine signaling pathway	3	0.0466401			CCL5, MAPK1, CXCL2	14	186	6879	7.92512	0.998172	0.11616	0.0721602
KEGG_PATHWAY	hsa04024:cAMP signaling pathway	3	0.052201			JUN, MAPK8, MAPK1	14	198	6879	7.44481	0.999156	0.127603	0.0792683
KEGG_PATHWAY	hsa05216:Thyroid cancer	2	0.0534849			MAPK1, PPARG	14	29	6879	33.8867	0.999294	0.128364	0.0797412
KEGG_PATHWAY	hsa04510:Focal adhesion	3	0.0560384			JUN, MAPK8, MAPK1	14	206	6879	7.15569	0.999506	0.13209	0.0820562
KEGG_PATHWAY	hsa05330:Allograft rejection	2	0.0677675			IFNG, TNF	14	37	6879	26.5598	0.999905	0.156935	0.0974901
KEGG_PATHWAY	hsa05219:Bladder cancer	2	0.074834			MMP1, MAPK1	14	41	6879	23.9686	0.999965	0.170312	0.1058
KEGG_PATHWAY	hsa05166:HTLV-I infection	3	0.0810485			IL6, JUN, TNF	14	254	6879	5.80343	0.999986	0.181329	0.112644

## Sheet: Module2
Category	Term	Count	%	PValue	Genes	List Total	Pop Hits	Pop Total	Fold Enrichment	Bonferroni	Benjamini	FDR
KEGG_PATHWAY	Pathways in cancer	10	71.4286	1.11998e-09	NFKBIA, CXCL12, CXCL8, CCND1, CASP3, FOS, FGF2, MMP9, RELA, EGFR	13	393	6879	13.4645	1.17597e-07	1.17597e-07	6.71985e-08
KEGG_PATHWAY	Hepatitis B	7	50	6.58613e-08	NFKBIA, CXCL8, CCND1, CASP3, FOS, MMP9, RELA	13	145	6879	25.5454	6.91541e-06	3.45772e-06	1.97584e-06
KEGG_PATHWAY	Epithelial cell signaling in Helicobacter pylori infection	5	35.7143	3.83749e-06	NFKBIA, CXCL8, CASP3, RELA, EGFR	13	67	6879	39.4891	0.000402857	0.000134312	7.67499e-05
KEGG_PATHWAY	Proteoglycans in cancer	6	42.8571	1.32556e-05	CCND1, CASP3, ESR1, FGF2, MMP9, EGFR	13	200	6879	15.8746	0.00139087	0.000347958	0.000198833
KEGG_PATHWAY	TNF signaling pathway	5	35.7143	2.48862e-05	NFKBIA, CASP3, FOS, MMP9, RELA	13	107	6879	24.7268	0.00260967	0.000522611	0.000298635
KEGG_PATHWAY	Bladder cancer	4	28.5714	4.16601e-05	CXCL8, CCND1, MMP9, EGFR	13	41	6879	51.6248	0.00436485	0.000729052	0.000416601
KEGG_PATHWAY	Legionellosis	4	28.5714	9.57035e-05	NFKBIA, CXCL8, CASP3, RELA	13	54	6879	39.1966	0.00999902	0.00143555	0.000820316
KEGG_PATHWAY	Prolactin signaling pathway	4	28.5714	0.000216864	CCND1, FOS, ESR1, RELA	13	71	6879	29.8115	0.0225158	0.00284634	0.00162648
KEGG_PATHWAY	Pertussis	4	28.5714	0.000255203	CXCL8, CASP3, FOS, RELA	13	75	6879	28.2215	0.0264438	0.00297737	0.00170135
KEGG_PATHWAY	NF-kappa B signaling pathway	4	28.5714	0.000395884	NFKBIA, CXCL12, CXCL8, RELA	13	87	6879	24.3289	0.0407237	0.00390841	0.00223338
KEGG_PATHWAY	hsa05215:Prostate cancer	4	28.5714	0.000409453	NFKBIA, CCND1, RELA, EGFR	13	88	6879	24.0524	0.0420899	0.00390841	0.00223338
KEGG_PATHWAY	hsa04915:Estrogen signaling pathway	4	28.5714	0.000578926	FOS, ESR1, MMP9, EGFR	13	99	6879	21.38	0.0589932	0.00495013	0.00282864
KEGG_PATHWAY	hsa05142:Chagas disease (American trypanosomiasis)	4	28.5714	0.000668834	NFKBIA, CXCL8, FOS, RELA	13	104	6879	20.3521	0.0678402	0.00495013	0.00282864
KEGG_PATHWAY	hsa04010:MAPK signaling pathway	5	35.7143	0.000700287	CASP3, FOS, FGF2, RELA, EGFR	13	253	6879	10.4576	0.0709158	0.00495013	0.00282864
KEGG_PATHWAY	hsa04620:Toll-like receptor signaling pathway	4	28.5714	0.000707161	NFKBIA, CXCL8, FOS, RELA	13	106	6879	19.9681	0.0715866	0.00495013	0.00282864
KEGG_PATHWAY	hsa05206:MicroRNAs in cancer	5	35.7143	0.00111127	CCND1, IRS1, CASP3, MMP9, EGFR	13	286	6879	9.25094	0.110191	0.0072927	0.00416726
KEGG_PATHWAY	hsa05160:Hepatitis C	4	28.5714	0.00136806	NFKBIA, CXCL8, RELA, EGFR	13	133	6879	15.9144	0.133891	0.00844976	0.00482844
KEGG_PATHWAY	hsa04932:Non-alcoholic fatty liver disease (NAFLD)	4	28.5714	0.00197211	CXCL8, IRS1, CASP3, RELA	13	151	6879	14.0173	0.187205	0.011504	0.00657371
KEGG_PATHWAY	hsa04151:PI3K-Akt signaling pathway	5	35.7143	0.00223218	CCND1, IRS1, FGF2, RELA, EGFR	13	345	6879	7.6689	0.209145	0.0123357	0.00704899
KEGG_PATHWAY	hsa05168:Herpes simplex infection	4	28.5714	0.00341287	NFKBIA, CASP3, FOS, RELA	13	183	6879	11.5662	0.301601	0.017869	0.0102109
KEGG_PATHWAY	hsa04062:Chemokine signaling pathway	4	28.5714	0.0035738	NFKBIA, CXCL12, CXCL8, RELA	13	186	6879	11.3797	0.313344	0.017869	0.0102109
KEGG_PATHWAY	hsa04621:NOD-like receptor signaling pathway	3	21.4286	0.00407727	NFKBIA, CXCL8, RELA	13	56	6879	28.3475	0.348833	0.0194597	0.0111198
KEGG_PATHWAY	hsa05203:Viral carcinogenesis	4	28.5714	0.0047025	NFKBIA, CCND1, CASP3, RELA	13	205	6879	10.325	0.390384	0.0209057	0.0119461
KEGG_PATHWAY	hsa04210:Apoptosis	3	21.4286	0.00497754	NFKBIA, CASP3, RELA	13	62	6879	25.6042	0.407821	0.0209057	0.0119461
KEGG_PATHWAY	hsa05210:Colorectal cancer	3	21.4286	0.00497754	CCND1, CASP3, FOS	13	62	6879	25.6042	0.407821	0.0209057	0.0119461
KEGG_PATHWAY	hsa05131:Shigellosis	3	21.4286	0.0052963	NFKBIA, CXCL8, RELA	13	64	6879	24.8041	0.427412	0.0212008	0.0121147
KEGG_PATHWAY	hsa05212:Pancreatic cancer	3	21.4286	0.00545914	CCND1, RELA, EGFR	13	65	6879	24.4225	0.437171	0.0212008	0.0121147
KEGG_PATHWAY	hsa04662:B cell receptor signaling pathway	3	21.4286	0.00613346	NFKBIA, FOS, RELA	13	69	6879	23.0067	0.47586	0.0212008	0.0121147
KEGG_PATHWAY	hsa04622:RIG-I-like receptor signaling pathway	3	21.4286	0.00630774	NFKBIA, CXCL8, RELA	13	70	6879	22.678	0.485423	0.0212008	0.0121147
KEGG_PATHWAY	hsa04920:Adipocytokine signaling pathway	3	21.4286	0.00630774	NFKBIA, IRS1, RELA	13	70	6879	22.678	0.485423	0.0212008	0.0121147
KEGG_PATHWAY	hsa05140:Leishmaniasis	3	21.4286	0.00648429	NFKBIA, FOS, RELA	13	71	6879	22.3586	0.494935	0.0212008	0.0121147
KEGG_PATHWAY	hsa05218:Melanoma	3	21.4286	0.00648429	CCND1, FGF2, EGFR	13	71	6879	22.3586	0.494935	0.0212008	0.0121147
KEGG_PATHWAY	hsa05220:Chronic myeloid leukemia	3	21.4286	0.0066631	NFKBIA, CCND1, RELA	13	72	6879	22.0481	0.50439	0.0212008	0.0121147
KEGG_PATHWAY	hsa05166:HTLV-I infection	4	28.5714	0.0085443	NFKBIA, CCND1, FOS, RELA	13	254	6879	8.33313	0.593839	0.0263312	0.0150464
KEGG_PATHWAY	hsa05132:Salmonella infection	3	21.4286	0.00877706	CXCL8, FOS, RELA	13	83	6879	19.126	0.60373	0.0263312	0.0150464
KEGG_PATHWAY	hsa05222:Small cell lung cancer	3	21.4286	0.00918996	NFKBIA, CCND1, RELA	13	85	6879	18.676	0.620692	0.0268041	0.0153166
KEGG_PATHWAY	hsa05323:Rheumatoid arthritis	3	21.4286	0.00982552	CXCL12, CXCL8, FOS	13	88	6879	18.0393	0.645406	0.0278832	0.0159333
KEGG_PATHWAY	hsa04066:HIF-1 signaling pathway	3	21.4286	0.011614	TIMP1, RELA, EGFR	13	96	6879	16.5361	0.706715	0.0320914	0.018338
KEGG_PATHWAY	hsa04660:T cell receptor signaling pathway	3	21.4286	0.0125586	NFKBIA, FOS, RELA	13	100	6879	15.8746	0.734729	0.0338116	0.0193209
KEGG_PATHWAY	hsa05146:Amoebiasis	3	21.4286	0.0140371	CXCL8, CASP3, RELA	13	106	6879	14.9761	0.773348	0.0368474	0.0210557
KEGG_PATHWAY	hsa04931:Insulin resistance	3	21.4286	0.0145462	NFKBIA, IRS1, RELA	13	108	6879	14.6987	0.785311	0.0372524	0.0212871
KEGG_PATHWAY	hsa05145:Toxoplasmosis	3	21.4286	0.0150633	NFKBIA, CASP3, RELA	13	110	6879	14.4315	0.796823	0.0376582	0.021519
KEGG_PATHWAY	hsa04722:Neurotrophin signaling pathway	3	21.4286	0.0177674	NFKBIA, IRS1, RELA	13	120	6879	13.2288	0.847768	0.0433855	0.0247917
KEGG_PATHWAY	hsa04380:Osteoclast differentiation	3	21.4286	0.0209646	NFKBIA, FOS, RELA	13	131	6879	12.118	0.891898	0.0499342	0.0285339
KEGG_PATHWAY	hsa05162:Measles	3	21.4286	0.0215703	NFKBIA, CCND1, RELA	13	133	6879	11.9358	0.8987	0.0499342	0.0285339
KEGG_PATHWAY	hsa04068:FoxO signaling pathway	3	21.4286	0.021876	CCND1, IRS1, EGFR	13	134	6879	11.8467	0.901969	0.0499342	0.0285339
KEGG_PATHWAY	hsa04921:Oxytocin signaling pathway	3	21.4286	0.0270125	CCND1, FOS, EGFR	13	150	6879	10.5831	0.943602	0.060347	0.034484
KEGG_PATHWAY	hsa05202:Transcriptional misregulation in cancer	3	21.4286	0.0329587	CXCL8, MMP9, RELA	13	167	6879	9.50576	0.97037	0.0720971	0.0411984
KEGG_PATHWAY	hsa05164:Influenza A	3	21.4286	0.0355468	NFKBIA, CXCL8, RELA	13	174	6879	9.12334	0.977638	0.0761718	0.0435267
KEGG_PATHWAY	hsa04024:cAMP signaling pathway	3	21.4286	0.0450051	NFKBIA, FOS, RELA	13	198	6879	8.01748	0.992055	0.0945106	0.0540061
KEGG_PATHWAY	hsa04014:Ras signaling pathway	3	21.4286	0.0571049	FGF2, RELA, EGFR	13	226	6879	7.02417	0.997917	0.117569	0.0671823
KEGG_PATHWAY	hsa05213:Endometrial cancer	2	14.2857	0.0870997	CCND1, EGFR	13	52	6879	20.3521	0.99993	0.175874	0.1005
KEGG_PATHWAY	hsa05221:Acute myeloid leukemia	2	14.2857	0.0935027	CCND1, RELA	13	56	6879	18.8984	0.999967	0.181549	0.103742
KEGG_PATHWAY	hsa05223:Non-small cell lung cancer	2	14.2857	0.0935027	CCND1, EGFR	13	56	6879	18.8984	0.999967	0.181549	0.103742
KEGG_PATHWAY	hsa05416:Viral myocarditis	2	14.2857	0.095097	CCND1, CASP3	13	57	6879	18.5668	0.999972	0.181549	0.103742
